# Supplementary material for: Vitamin D status and risk of incident tuberculosis disease: A nested case-control study, systematic review, and individual-participant data meta-analysis
Source: PLoS Med. 2019 Sep 11;16(9):e1002907. doi: 10.1371/journal.pmed.1002907 (PMC6738590; doi:10.1371/journal.pmed.1002907)
Supplement: S1 Data — (XLSX) [file pmed.1002907.s001.xlsx]

## Sheet: Dataset
identifier	case_control	vitamin_A	age	Sex	Diabetes	BCG_scar	BMI_cat	ses_tertile	IPT	strata_id	TB_history	index_cavity	comorbid	tb_inf_baseline	drink	smoke	index_smear	vitamin_D	sample_weather	TB_diag_after_60	micro_confirmed
1	Case	313.816	3	F	0	1	Normal	1	0	1	0	0	NO	1	no	no	pos	60.538	cold	No	No
2	Control	373.864	3	F	0	0	Normal	2	0	1	0	1	YES	1	no	no	pos	78.454	hot
3	Control	305.116	3	F	0	1	Normal	2	0	1	0	0	NO	0	no	no	pos	63.758	cold
4	Control	300.848	3	F	0	1	Normal	2	1	1	0	0	NO	0	no	no	neg	56.858	cold
5	Control	350.074	3	F	0	1	Normal	2	0	1	0	0	YES	0	no	no	neg	37.474	cold
6	Case	202.773	8	F	0	1	Normal	1	1	2	0	1	NO	0	no	no	pos	70.664	cold	Yes	No
7	Control	282.335	8	F	0	1	Overweight	1	0	2	0	1	NO	0	no	no	pos	78.618	hot
8	Control	317.702	8	F	0	0	Overweight	2	0	2	0	1	YES	1	no	no	pos	71.26	hot
9	Control	295.048	8	F	0	1	Normal	1	1	2	0	1	NO	1	no	no	pos	80.912	cold
10	Control	367.505	8	F	0	1	Overweight	2	1	2	0	1	NO	0	no	no	pos	20.225	cold
11	Case	301.77	12	F	0	1	Normal		1	3	0	0	NO	1	no	no	pos	61.711	cold	No	Yes
12	Control	417.779	12	F	0	1	Overweight	3	0	3	0	0	NO	1	no	no	pos	51.618	hot
13	Control	271.295	12	F	0	1	Normal	2	1	3	0	0	NO	0	no	no	pos	76.542	hot
14	Control	514.943	12	F	0	1	Normal	3	0	3	0	0	NO	0	no	no	neg	64.136	hot
15	Control	378.975	12	F	0	1		2	1	3	0	0	NO	1	no	no	pos	34.566	cold
16	Case	238.694	12	F	0	1	Normal	3	0	4	0	0	NO	1	no	no	pos	32.534	hot	No	Yes
17	Control	406.84	12	F	0	1	Normal	1	0	4	0	1	NO		no	no	pos	42.53	cold
18	Control	358.411	12	F	0	0	Normal	2	1	4	0	0	YES	0	no	no	pos	47.378	hot
19	Control	332.137	12	F	0	1	Overweight	2	1	4	0	1	NO	0	no	no	pos	58.759	cold
20	Control	345.409	12	F	0	1	Normal	1	1	4	0	0	NO	0	no	no	neg	65.128	cold
21	Case	338.577	13	F	0	1	Overweight	1	1	5	0	0	YES	1	no	no	pos	71.238	hot	Yes	No
22	Control	262.5	13	F	0	0	Normal	1	0	5	0	1	NO	0	no	no	pos	81.643	cold
23	Control	212.331	13	F	0	1	Normal	2	1	5	0	0	NO	0	no	no	pos	45.926	cold
24	Control	251.055	13	F	0	0	Normal	3	1	5	0	0	NO	0	no	no	neg	42.416	hot
25	Control	295.165	13	F	0	0	Normal	1	1	5	0	0	NO	1	no	no	pos	52.483	hot
26	Case	291.293	14	F	0	0	Normal	3	0	6	0	1	YES	1	no	no	pos	49.342	hot	Yes	No
27	Control	282.18	14	F	0	1	Normal	2	0	6	0	0	NO	0	no	no	pos	67.336	cold
28	Control	527.196	14	F	0	1	Normal	2	1	6	0	0	YES	1	no	no	pos	48.416	hot
29	Control	482.386	14	F	0	1	Normal	2	0	6	1	0	NO	1	no	no	pos	44.085	hot
30	Control	287.243	14	F	0	1	Normal	2	1	6	0	1	YES	0	no	no	pos	55.816	hot
31	Case	252.774	15	F	0	1	Normal	1	0	7	0	0	NO	1	no	no	neg	76.647	hot	Yes	No
32	Control	352.628	15	F	0	1	Normal	3	1	7	0	0	YES	0	no	no	pos	52.282	hot
33	Control	235.19	15	F	0	1	Normal	1	0	7	0	0	NO	0	no	no	neg	48.78	cold
34	Control	273.427	15	F	0	1	Overweight	1	0	7	0	0	NO	1	no	no	neg	53.318	hot
35	Control	255.678	15	F	0	1	Normal	2	1	7	0	0	NO		no	no	neg	67.313	hot
36	Case	277.249	15	F	0	0	Normal	2	1	8	0	0	NO	1	no	no	pos	45.801	hot	Yes	Yes
37	Control	324.15	15	F	0	0	Normal	2	1	8	0	0	NO	0	no	no	neg	66.331	hot
38	Control	305.41	15	F	0	0	Normal	2	1	8	0	0	YES	0	no	no	neg	52.522	cold
39	Control	365.171	15	F	0	1	Normal	2	1	8	0	0	NO	0	no	no	pos	53.928	cold
40	Control	276.293	15	F	0	1	Normal	1	1	8	0	0	NO	1	no	no	pos	65.096	hot
41	Case	364.975	15	F	0	1	Normal	2	1	9	0	0	NO	1	no	no	pos	54.359	hot	No	Yes
42	Control	359.222	15	F	0	1	Overweight	1	0	9	0	0	NO	0	no	no	pos	64.748	hot
43	Control	292.136	15	F	0	0	Normal	2	0	9	0	0	NO	0	no	no	pos	43.712	cold
44	Control	255.493	15	F	0	1	Normal	2	0	9	0	1	NO	1	no	no	pos	41.204	hot
45	Control	381.686	15	F	0	1	Normal	3	1	9	0	0	NO	0	no	no	pos	46.731	hot
46	Case	346.907	16	F	0	0	Normal	3	0	10	0	0	NO	1	no	no	pos	55.52	hot	Yes	Yes
47	Control	456.343	16	F	0	1	Normal	1	0	10	0	0	NO	0	no	no	pos	35.29	hot
48	Control	363.788	16	F	0	1	Normal	2	1	10	0	1	YES	0	no	no	pos	77.104	hot
49	Control	401.999	16	F	0	1	Normal	2	0	10	0	0	NO		no	no	pos	63.732	hot
50	Control	191.591	16	F	0	1	Normal	2	0	10	0	1	NO	1	no	no	pos	63.456	hot
51	Case	134.514	16	F	0	0	Normal	3	0	11	0	0	NO	0	no	no	neg	54.833	cold	Yes	Yes
52	Control	334.848	16	F	0	1	Normal	2	1	11	0	0	NO	0	no	no	neg	91.723	hot
53	Control	325.83	16	F	0	1	Normal	2	1	11	0	1	NO	1	no	no	pos	51.7	cold
54	Control	346.792	16	F	0	1	Normal	2	1	11	0	0	NO	0	no	no	pos	74.045	hot
55	Control	336.275	16	F	0	1	Normal	2	0	11	0	0	NO	1	no	no	pos	50.914	cold
56	Case	431.009	16	F	0	1		1	1	12	0	1	NO		no	no	pos	64.823	hot	Yes	Yes
57	Control	364.155	16	F	0	1	Normal	3	0	12	0	0	NO	1	no	no	pos	53.853	cold
58	Control	183.346	16	F	0	1	Normal	2	0	12	0	0	NO	1	no	no	pos	62.003	hot
59	Control	405.71	16	F	0	0	Overweight	2	0	12	0	0	NO	1	no	no	pos	44.779	hot
60	Control	441.489	16	F	0	1	Normal	2	0	12	0	0	YES	0	no	no	neg	58.474	hot
61	Case	227.394	16	F	0	0	Normal	3	0	13	0	0	NO	1	no	no	pos	52.805	hot	No	Yes
62	Control	345.295	16	F	0	1	Normal	3	0	13	0	0	NO	0	no	no	pos	55.075	cold
63	Control	476.366	16	F	0	1	Normal	3	0	13	0	0	YES	0	yes	no	neg	41.641	cold
64	Control	327.616	16	F	0	1	Normal	1	0	13	0	0	NO	1		no	pos	101.965	hot
65	Control	249.029	16	F	0	1	Normal	2	1	13	0	1	NO		no	no	pos	86.909	hot
66	Case	320.338	17	F	0	1	Normal	2	0	14	0	1	YES	1	no	no	pos	57.433	hot	Yes	Yes
67	Control	468.732	17	F	0	1	Normal	2	0	14	0	1	YES	0	no	no	pos	67.082	hot
68	Control	130.01	17	F	0	1	Normal	3	1	14	0	0	NO	1	no	no	neg	38.378	cold
69	Control	370.808	17	F	0	1	Normal	1	1	14	0	0	NO	0	no	no	pos	58.31	cold
70	Control	348.419	17	F	0	0	Normal	2	0	14	0	1	NO	0	no	no	pos	53.623	hot
71	Case	314.772	17	F	0	1	Normal	1	0	15	0	0	NO	0	no	no	pos	50.13	hot	Yes	No
72	Control	247.944	17	F	0	1	Normal	3	0	15	0		YES	0	no	no	pos	53.002	hot
73	Control	287.595	17	F	0	0	Normal	1	0	15	0	0	NO	0	no	no	pos	72.54	cold
74	Control	474.583	17	F	0	1	Normal	1	0	15	0	0	NO	0	no	no	neg	64.134	hot
75	Control	269.956	17	F	0	0	Normal	1	0	15	0	0	NO	1	no	no	pos	49.872	hot
76	Case	345.37	17	F	0	1	Normal	1	0	16	0	1	NO	0	no	no	pos	50.763	hot	Yes	Yes
77	Control	313.255	17	F	0	1	Normal	1	1	16	0	1	NO	1	no	no	pos	52.554	cold
78	Control	266.748	17	F	0	1	Overweight	1	1	16	0	1	NO	1	no	no	pos	83.932	hot
79	Control	291.322	17	F	0	1	Normal	2	0	16	0	0	NO	0	no	no	pos	58.265	hot
80	Control	292.132	17	F	0	1	Normal	3	0	16	0	0	NO	0	no	no	neg	50.076	hot
81	Case	315.956	18	F		1	Normal	1	0	17	0	0	NO	1	no	no	pos	57.321	hot	Yes	Yes
82	Control	344.294	18	F	0	1	Normal	1	1	17	0	0	NO	1	no	no	neg	73.933	hot
83	Control	411.809	18	F	0	1	Normal	3	0	17	0	0	NO	0	no	no	neg	45.712	hot
84	Control	405.869	18	F	0	1	Normal	3	0	17	0	0	NO	0	no	no	neg	36.528	hot
85	Control	361.26	18	F	0	1	Normal	2	1	17	0	1	YES	0	no	no	pos	57.372	hot
86	Case	212.335	18	F	0	0	Normal	1	0	18	0	1	NO	1	no	no	pos	42.745	hot	Yes	Yes
87	Control	369.016	18	F	0	1	Overweight	2	0	18	0	0	YES	0	no	no	pos	57.364	hot
88	Control	297.51	18	F	0	1	Normal	3	0	18	0	1	NO	0	no	no	pos	47.283	cold
89	Control	333.885	18	F	0	1	Normal	1	0	18	0	0	NO	0	no	no	neg	51.912	cold
90	Control	419.422	18	F		1	Normal	2	0	18	0	0	NO	1	no	no	pos	68.145	hot
91	Case	346.415	18	F	0	0	Normal	1	0	19	0	0	NO	1	no	no	pos	67.906	cold	No	No
92	Control	346.927	18	F	0	1	Normal	3	0	19	0	0	NO	0	no	no	pos	44.299	cold
93	Control	380.778	18	F	0	1	Normal	3	1	19	0	0	NO	1	no	no	pos	73.834	hot
94	Control	309.719	18	F	0	1	Normal	2	0	19	0	0	NO	0	no	no	pos	51.79	hot
95	Control	235.588	18	F	0	0	Normal	2	0	19	1	0	NO	1	no	no	pos	58.379	hot
96	Case	328.394	19	F	0	1	Normal	1	0	20	0	0	NO	1	no	no	pos	44.39	cold	Yes	Yes
97	Control	298.557	19	F	0	1	Normal	3	0	20	0	0	NO	0	no	no	neg	97.37	hot
98	Control	241.766	19	F	0	1	Normal	1	0	20	1	0	NO	1	no	yes	pos	53.159	hot
99	Control	311.137	19	F	0	1	Normal	2	0	20	0	0	NO	0	no	no	pos	48.56	hot
100	Control	423.74	19	F	0	0	Normal	2	0	20	0	0	NO	0	no	no	pos	78.743	hot
101	Case	221.748	19	F	0	1	Normal	2	0	21	0	1	NO	1	no	no	pos	45.16	hot	Yes	Yes
102	Control	361.965	19	F	0	1	Normal		0	21	1	0	NO	1	yes	yes	pos	57.11	hot
103	Control	392.053	19	F	0	1	Normal	2	0	21	0	1	NO	0	no	no	pos	92.508	cold
104	Control	473.889	19	F	0	1	Normal	3	0	21	0	0	NO	0	no	no	neg	63.725	cold
105	Control	168.892	19	F	0	1	Overweight	2	0	21	0	0	YES	1	no	no	pos	48.678	hot
106	Case	395.992	19	F	0	1	Normal	2	0	22	0	1	NO	0	no	no	pos	61.01	hot	Yes	Yes
107	Control	526.543	19	F	0	1	Normal	1	0	22	0	0	NO	0	no	no	pos	71.872	hot
108	Control	291.034	19	F	0	0	Normal	1	0	22	1	0	NO	1	no	no	neg	51.382	hot
109	Control	386.945	19	F	0	1	Normal	3	0	22	0	1	NO	0	no	no	pos	54.5	cold
110	Control	333.034	19	F	0	1	Normal	3	0	22	0	0	NO	0	no	no	pos	75.617	hot
111	Case	220.611	20	F	0	1	Overweight	1	0	23	0	0	NO	1	no	no	pos	47.099	cold	No	Yes
112	Control	353.007	20	F	0	0	Overweight	2	0	23	0	0	YES	0	no	no	neg	53.553	cold
113	Control	296.181	20	F	0	1	Normal	3	0	23	0	0	NO	1	no	no	pos	55.382	cold
114	Control	383.527	20	F	0	1	Overweight	1	0	23	1	0	NO	1	no	no	neg	52.601	hot
115	Control	444.486	20	F	0	1	Normal	3	0	23	0	0	NO	0	no	yes	neg	64.994	hot
116	Case	285.68	20	F	0	1	Normal	2	0	24	0	0	NO	0	no	no	pos	58.373	hot	Yes	Yes
117	Control	302.824	20	F	0	1	Overweight	2	0	24	0	1	NO	0	no	no	neg	52.917	cold
118	Control	290.478	20	F	0	0	Underweight	3	1	24	0	0	YES	0	yes	yes	pos	57.389	cold
119	Control	298.233	20	F	0	1	Normal	2	0	24	0	0	NO		no	no	neg	55.634	hot
120	Control	305.921	20	F	0	1	Normal	3	0	24	0	0	NO	0	no	no	neg	70.314	hot
121	Case	309.418	20	F	0	1	Normal	1	0	25	0	0	NO	1	no	no	pos	38.884	cold	No	No
122	Control	483.74	20	F	0	1	Overweight	2	0	25	0		NO	1	no	no	pos	97.675	hot
123	Control	332.08	20	F	0	1	Overweight	2	0	25	0	1	NO	0	no	no	pos	93.55	hot
124	Control	256.528	20	F	0	1	Overweight	2	0	25	0	0	NO	0	no	no	pos	79.681	hot
125	Control	360.736	20	F	0	1	Overweight	3	0	25	0	0	NO	0	no	no	pos	64.22	cold
126	Case	192.706	21	F	0	1	Normal	1	0	26	0	0	NO	0	no	no	pos	55.669	cold	Yes	Yes
127	Control	288.083	21	F	0	1	Normal	2	0	26	0	0	NO	1	no	no	pos	89.424	hot
128	Control	402.511	21	F	0	1	Overweight	1	0	26	0	0	NO	0	no	no	pos	38.362	cold
129	Control	387.872	21	F	0	0	Overweight	1	0	26	0	0	NO	0	no	no	neg	62.424	hot
130	Control	190.339	21	F	0	1	Overweight	2	0	26	0	0	NO	0	no	no	pos	48.637	hot
131	Case	221.616	21	F	0	1	Normal	2	0	27	0	0	NO	1	no	no	neg	35.669	hot	No	No
132	Control	330.601	21	F	0	1	Normal	3	0	27	0	0	NO	0	no	no	pos	84.083	cold
133	Control	345.735	21	F	0	1	Overweight	2	0	27	0	0	NO	1	no	no	pos	43.922	cold
134	Control	295.633	21	F	0	1	Normal	1	0	27	0	0	NO	0		no	neg	62.941	hot
135	Control	257.869	21	F	0	1	Normal	2	0	27	0	1	NO	0	no	no	pos	71.937	hot
136	Case	264.308	21	F	0	1	Overweight		0	28	0	0	NO	1	no	no	pos	92.919	hot	Yes	Yes
137	Control	438.437	21	F	0	1	Normal	2	0	28	0	0	NO	1	no	no	pos	45.784	hot
138	Control	266.505	21	F	0	1	Normal	2	0	28	0	0	YES	0	no	no	pos	53.375	hot
139	Control	404.301	21	F	0	0	Normal	2	0	28	0	1	NO		no	no	pos	51.844	hot
140	Control	532.797	21	F	0	1	Normal	1	0	28	0	0	NO	0	no	no	pos	73.576	hot
141	Case	304.728	22	F	0	1	Overweight	2	0	29	0	1	NO	1	no	no	pos	43.677	hot	Yes	Yes
142	Control	316.05	22	F	0	1	Normal	3	0	29	0	0	NO	1	no	yes	pos	40.864	hot
143	Control	376.138	22	F	0	1	Normal	2	0	29	1	0	YES	1	no	no	neg	73.533	hot
144	Control	295.382	22	F	0	1	Normal	2	0	29	0	1	NO	0	no	no	pos	35.22	cold
145	Control	247.245	22	F	0	1	Overweight	2	0	29	0	0	NO	1	no	no	pos	77.175	hot
146	Case	392.737	23	F	0	1	Normal	2	0	30	0	0	NO	1	no		pos	133.617	hot	Yes	Yes
147	Control	227.374	23	F	0	1	Normal	2	0	30	0	1	YES	1	no	no	pos	43.39	hot
148	Control	307.91	23	F	0	1	Normal	3	0	30	0	0	NO	0	yes	no	pos	53.706	hot
149	Control	344.874	23	F	0	1	Underweight	2	0	30	0	0	NO	0	no	no	neg	70.646	hot
150	Control	315.741	23	F	0	1	Underweight	3	0	30	1	1	NO	1	no	no	pos	56.444	hot
151	Case	354.482	24	F	0	1	Normal	1	0	31	0	0	NO	1	no	no	pos	41.268	cold	No	No
152	Control	378.362	24	F	0	1	Normal	1	0	31	0		NO	1	no	no	neg	37.504	hot
153	Control	373.583	24	F	0	1	Normal	2	0	31	0	0	NO	0	no	no	pos	46.707	cold
154	Control	455.8	24	F	0	1	Normal	3	0	31	0	0	NO	0	no	no	neg	30.079	cold
155	Control	282.828	24	F	0	1	Overweight	2	0	31	0	1	YES	0	no	no	pos	63.751	hot
156	Case	228.104	24	F	0	1	Normal	1	0	32	0	0	YES	0	no	no	pos	58.305	hot	Yes	Yes
157	Control	265.12	24	F	0	1	Normal	3	0	32	0	0	NO	1	no		pos	86.137	hot
158	Control	375.963	24	F	0	1	Normal	2	0	32	0	0	NO	1	no	no	neg	74.709	hot
159	Control	319.912	24	F	0	1	Normal	3	0	32	0	0	YES	1	no	no	neg	57.865	hot
160	Control	277.757	24	F	0	1	Normal	2	0	32	0	1	YES	1	no	no	pos	51.588	hot
161	Case	281.152	24	F	0	1	Normal	1	0	33	0	1	NO	1	no		pos	55.286	hot	Yes	Yes
162	Control	350.654	24	F	0	1	Normal	2	0	33	0	0	NO	0	no	yes	neg	58.545	cold
163	Control	442.062	24	F	0	1	Overweight	3	0	33	0	0	YES	0	no	no	pos	63.765	hot
164	Control	361.727	24	F	0	1	Overweight	2	0	33	0	1	NO	0	no	no	neg	78.632	hot
165	Control	195.505	24	F	0	0	Normal	2	0	33	0	0	NO	1	no	no	pos	33.771	hot
166	Case	273.074	25	F	0	1	Normal	3	0	34	0	1	NO	1	no	no	pos	111.008	hot	Yes	Yes
167	Control	285.496	25	F	0	1	Overweight		0	34	0	0	YES	1	no	yes	pos	50.157	hot
168	Control	435.762	25	F	0	1	Overweight	3	0	34	0	0	NO	1	no	no	neg	55.631	hot
169	Control	287.117	25	F	0	1	Normal	2	0	34	0	0	YES	1	no	no	pos	61.355	cold
170	Control	358.112	25	F	0	1	Normal	1	1	34	0	0	NO	0	no	no	neg	55.476	hot
171	Case	180.046	28	F	0	1	Overweight	1	0	35	0	0	YES	0	no	no	neg	93.413	cold	Yes	Yes
172	Control	428.254	28	F	0	1	Normal	1	0	35	0	0	NO	1	no	yes	pos	98.266	hot
173	Control	285.408	28	F	0	0	Overweight	2	0	35	0	1	NO	1	no	no	pos	47.054	hot
174	Control	376.9	28	F	0	1	Normal	2	0	35	0	0	YES	1	no	no	pos	55.442	hot
175	Control	240.837	28	F	0	1	Normal	2	0	35	0	0	NO	1	no	no	pos	92.063	hot
176	Case	334.755	30	F	0	1	Normal	1	0	36	0	1	NO	1	no	no	pos	50.596	cold	No	Yes
177	Control	326.26	30	F	0	1	Overweight	2	0	36	0	0	YES	1	yes	no	pos	64.53	hot
178	Control	352.156	30	F	0	1	Overweight	2	0	36	0	1	NO	0	no	no	pos	97.038	hot
179	Control	317.261	30	F	0	1	Overweight	2	0	36	0	1	NO	0	no	no	neg	59.281	hot
180	Control	236.785	30	F	0	0	Normal	1	0	36	0	0	NO	0	no	no	pos	46.318	cold
181	Case	386.143	31	F	0	1	Normal	3	0	37	0	1	YES	1	no	no	pos	43.528	cold	Yes	No
182	Control	365.082	31	F	0	1	Overweight	2	0	37	0	0	NO	0	no	no	pos	54.279	cold
183	Control	309.292	31	F	0	1	Overweight	2	0	37	1	0	NO	1	no	no	pos	47.958	cold
184	Control	366.284	31	F	0	1	Normal	2	0	37	0	0	NO	1	no	no	pos	47.487	hot
185	Control	258.67	31	F	0	0	Normal	3	0	37	0	1	YES	1	no	no	neg	84.241	hot
186	Case	189.642	33	F	0	1	Normal	1	0	38	0	0	NO	1	no	no	pos	95.716	hot	No	Yes
187	Control	285.668	33	F	0	1	Overweight	2	0	38	0	0	NO	0	no	no	pos	80.602	hot
188	Control	283.348	33	F	0	1	Overweight	2	0	38	0	0	NO	1	no	no	pos	69.658	cold
189	Control	163.07	33	F	0	1	Overweight	3	0	38	0	0	YES	0	yes	no	pos	54.308	hot
190	Control	397.647	33	F	0	1	Normal	2	0	38	0	1	NO	1	no	yes	pos	54.427	hot
191	Case	333.049	33	F	0	1	Normal	3	0	39	1	1	YES	1	no	no	pos	58.47	hot	Yes	Yes
192	Control	289.929	33	F	0	1	Overweight	3	0	39	0	0	NO	0	no	no	pos	68.572	hot
193	Control	529.27	33	F	0	1	Overweight	3	0	39	0	0	NO	0	no	no	pos	38.203	cold
194	Control	497.459	33	F	0	1	Normal	2	0	39	0	0	YES	1	no	no	pos	87.599	hot
195	Control	279.707	33	F	0	0	Normal	1	0	39	0	0	NO	0	no	no	pos	68.109	hot
196	Case	357.923	34	F	0	1	Overweight	2	0	40	0	0	NO	0	no	no	pos	42.585	hot	Yes	Yes
197	Control	333.942	34	F	0	1	Normal	1	0	40	1	0	YES	1	no	no	pos	63.17	hot
198	Control	332.693	34	F	0	1	Overweight	2	0	40	0	0	NO	0	no	no	pos	60.439	hot
199	Control	376.723	34	F	0	1	Overweight	2	0	40	0	0	NO	1	no	no	pos	82.363	hot
200	Control	256.636	34	F	0	1	Normal	3	0	40	0	0	NO	0	no	no	neg	51.536	hot
201	Case	361.221	35	F	0	1	Normal	3	0	41	0	0	YES	0	no	no	neg	44.959	cold	Yes	Yes
202	Control	341.668	35	F	0	1	Overweight	1	0	41	1	0	YES	1	no	no	pos	61.228	hot
203	Control	414.197	35	F	1	1	Overweight	2	0	41	0	0	YES	0	no	no	neg	63.642	hot
204	Control	386.049	35	F	0	1	Overweight	2	0	41	0	0	NO	1	no	no	pos	68.852	hot
205	Control	441.695	35	F	0	1	Overweight	1	0	41	0	0	NO	0	no	no	pos	75.898	hot
206	Case	276.045	36	F	0	0	Normal	1	0	42	0	0	YES	1	no	no	pos	38.132	cold	Yes	Yes
207	Control	400.311	36	F	0	1	Overweight	2	1	42	0	0	YES	0	no	no	pos	74.895	hot
208	Control	548.072	36	F	0	1	Overweight	1	0	42	0	0	NO	0	no	no	neg	54.084	hot
209	Control	267.337	36	F	0	1	Overweight	2	0	42	0	0	NO	1	yes	no	pos	69.798	hot
210	Control	405.516	36	F	0	1	Overweight	2	0	42	0	0	NO	0	no	no	pos	44.517	hot
211	Case	390.282	37	F	0	1	Normal	1	0	43	0	0	YES	1	no	no	pos	82.184	hot	Yes	No
212	Control	365.278	37	F	0	1	Normal	1	0	43	0	0	NO	0	no	no	pos	54.119	hot
213	Control	264.458	37	F	0	1	Overweight	2	0	43	1	0	NO	1	no	no	neg	65.515	hot
214	Control	315.235	37	F	0	1	Overweight	2	0	43	0	0	NO	0	no	no	pos	60.34	hot
215	Control	288.354	37	F	0	0	Normal	2	0	43	0	1	NO	1	no	no	pos	62.563	hot
216	Case	380.273	38	F	0	1	Overweight	2	0	44	1	1	NO	1	no	no	pos	80.172	hot	Yes	Yes
217	Control	288.588	38	F	0	1	Normal	1	0	44	0	0	NO	0	no	no	pos	51.658	cold
218	Control	297.908	38	F	0	1	Overweight	3	0	44	0	0	NO	1	no	no	neg	44.564	cold
219	Control	347.014	38	F	0	1	Normal	2	1	44	0	0	NO	1	no	no	pos	49.022	hot
220	Control	241.647	38	F	0	1	Overweight	3	0	44	0	0	NO	1	no	no	pos	73.924	hot
221	Case	310.56	38	F	0	1	Normal	2	0	45	0	0	NO	0	no	no	pos	43.957	cold	Yes	Yes
222	Control	530.924	38	F	0	1	Overweight	1	0	45	1	0	YES	1	no	no	pos	99.629	hot
223	Control	381.152	38	F	0	1	Overweight	2	0	45	0	1	NO	1	no	no	pos	83.958	cold
224	Control	479.354	38	F	0	0	Normal	2	0	45	1	0	NO	1	no	no	pos	73.929	hot
225	Control	361.614	38	F	0	1	Overweight	2	0	45	1	0	NO	1	no	no	neg	54.889	cold
226	Case	597.916	39	F	0	1	Overweight	1	0	46	1	0	YES	1	no	no	pos	59.656	hot	Yes	Yes
227	Control	586.687	39	F	0	1	Overweight	2	0	46	0	0	NO	0	no	no	pos	48.078	cold
228	Control	342.174	39	F	0	1	Normal	2	0	46	0	1	NO	0	no	no	neg	66.699	hot
229	Control	311.028	39	F	0	1	Normal	2	0	46	0	1	NO	1	no	no	pos	62.085	hot
230	Control	457.454	39	F	0	1	Normal	2	0	46	0	0	NO	0	no	no	pos	76.582	hot
231	Case	287.005	40	F	0	1	Overweight	2	0	47	1	0	YES	1	no	no	pos	79.287	hot	Yes	Yes
232	Control	238.925	40	F	1	1	Overweight	3	0	47	0	0	YES	1	no	no	pos	57.292	hot
233	Control	397.86	40	F	0	1	Overweight	2	0	47	0	0	NO	0	no	no	neg	55.175	hot
234	Control	332.57	40	F	0	1	Normal	3	0	47	0	0	NO	1	no	no	pos	61.772	cold
235	Control	306.207	40	F	0	1	Overweight	1	0	47	0	0	NO	0	no	no	pos	43.194	cold
236	Case	438.45	40	F	0	1	Normal	1	0	48	1	0	NO	1	no	no	pos	31.335	hot	Yes	Yes
237	Control	345.134	40	F	0	1	Overweight	1	0	48	0	0	NO	1	no	no	pos	54.993	cold
238	Control	341.34	40	F	0	1	Overweight	1	0	48	0	0	NO	1	no	no	pos	71.493	hot
239	Control	457.423	40	F	0	1	Overweight	1	0	48	0	1	NO	1	yes	no	pos	64.583	hot
240	Control	365.728	40	F	0	1	Overweight	2	0	48	0	0	YES	0	no	no	neg	60.765	hot
241	Case	362.53	42	F	0	1	Overweight	2	0	49	1	0	NO	1	no	no	pos	34.19	cold	Yes	No
242	Control	352.33	42	F	0	1	Normal	1	0	49	0	0	YES	1	no	no	pos	52.61	hot
243	Control	482.101	42	F	0	1	Normal	3	0	49	0	0	NO	0	no	no	neg	44.371	cold
244	Control	333.321	42	F	0	0	Normal	2	0	49	0	0	NO	0	no	no	pos	51.935	hot
245	Control	366.043	42	F	0	1	Overweight	3	0	49	0	0	NO	1	no	no	pos	55.944	hot
246	Case	342.031	44	F	0	1	Normal	3	0	50	0	1	NO	1	no	no	pos	37.102	hot	Yes	No
247	Control	410.14	44	F	0	1	Overweight	2	0	50	0	0	NO	0	no	no	neg	73.159	cold
248	Control	442.371	44	F	0	1	Normal	3	1	50	0	0	NO		no	no	neg	62.138	hot
249	Control	353.447	44	F	0	1	Overweight	2	0	50	0	0	NO	0	no	no	neg	63.837	hot
250	Control	260.656	44	F	0	1	Overweight	2	0	50	0	0	NO	0	no	no	neg	75.476	hot
251	Case	562.315	45	F	1	1	Overweight	2	0	51	0	0	YES	1	no	no	pos	32.876	hot	Yes	Yes
252	Control	430.734	45	F	0	0	Overweight	2	0	51	0	1	YES	1	yes	no	pos	48.569	hot
253	Control	380.557	45	F	0	1	Overweight	2	0	51	0	0	NO	1	yes	no	neg	65.693	hot
254	Control	507.399	45	F	0	1	Overweight		0	51	0	1	NO	0	no	no	pos	41.073	hot
255	Control	513.198	45	F	0	1	Overweight	2	0	51	0	0	NO	0	no	no	pos	52.519	hot
256	Case	508.438	46	F	0	1	Overweight	2	0	52	0	0	YES		no	no	pos	59.624	hot	No	Yes
257	Control	365.684	46	F	0	1	Overweight	1	0	52	0	0	NO	0	no	no	neg	59.891	cold
258	Control	505.054	46	F	0	1	Overweight	1	0	52	0	0	NO	1	no	no	pos	64.685	hot
259	Control	358.463	46	F	0	1	Normal	1	0	52	0	0	NO	1	no	no	pos	76.156	hot
260	Control	446.325	46	F	0	1	Overweight	2	1	52	0	0	NO	0	no	no	pos	67.372	cold
261	Case	310.913	48	F	1	1	Overweight	1	0	53	0	0	YES	1	no	no	neg	67.567	hot	Yes	Yes
262	Control	247.427	48	F	0	1	Overweight	1	0	53	0	1	YES	0	no	yes	pos	63.668	hot
263	Control	258.376	48	F	0	1	Overweight	2	0	53	0	0	NO	0	no	no	pos	58.196	hot
264	Control	475.801	48	F	0	1	Overweight	3	0	53	0	0	NO	0	no	no	neg	76.585	hot
265	Control	557.941	48	F	0	1	Overweight	1	0	53	0	0	NO	0	no	no	neg	65.795	cold
266	Case	269.255	49	F	0	0	Normal	3	0	54	0	0	YES	1	no	no	pos	58.194	cold	Yes	Yes
267	Control	679.627	49	F	0	1	Overweight	2	0	54	0	0	YES	1	yes	yes	pos	81.279	hot
268	Control	474.34	49	F	0	1	Overweight	2	0	54	1	1	NO	1	no	no	pos	41.951	hot
269	Control	335.61	49	F	0	1	Normal	3	0	54	0	1	NO	1	no	no	neg	46.909	hot
270	Control	388.114	49	F	0	1	Normal	2	0	54	1	0	YES	1	no	no	neg	64.135	hot
271	Case	252.135	53	F	0	1	Normal	1	0	55	0	0	YES	0	no	no	pos	44.101	hot	Yes	Yes
272	Control	314.606	53	F	1	1	Overweight	1	0	55	0	1	YES	1	no	no	neg	57.588	hot
273	Control	372.678	53	F	0	1	Overweight	2	0	55	0	1	NO	0	no	no	pos	83.392	hot
274	Control	529.229	53	F	0	1	Overweight	2	0	55	0	0	YES	1	no	no	pos	68.99	hot
275	Control	264.627	53	F	0	1	Overweight	1	0	55	1	0	YES	1	no	no	pos	44.8157	hot
276	Case	386.505	54	F	0	1	Overweight	1	0	56	0	1	YES	1	no	no	pos	58.162	hot	No	Yes
277	Control	359.142	54	F	0	1	Overweight		0	56	1	0	NO	1	no	no	pos	45.663	cold
278	Control	468.602	54	F	0	1	Overweight	2	0	56	0	1	NO	1	no	no	pos	55.362	hot
279	Control	239.705	54	F	0	1	Overweight	2	0	56	0	0	NO	0	yes	no	pos	49.657	hot
280	Control	293.425	54	F	0	1	Overweight	1	0	56	0	0	NO	0	no	no	pos	60.81	cold
281	Case	278.307	54	F	0	1	Normal	2	0	57	0	0	NO	1	no	no	pos	56.53	hot	Yes	Yes
282	Control	399.736	54	F	0	1	Overweight	1	0	57	0	0	YES	0	no	no	neg	49.774	hot
283	Control	326.252	54	F	0	1	Overweight	1	0	57	0	0	NO	0	no	no	neg	91.917	hot
284	Control	145.685	54	F	0	1	Overweight	2	0	57	0	0	YES	1	no	no	pos	66.997	hot
285	Control	289.425	54	F	0	1	Overweight	1	0	57	0	1	YES	1	no	no	pos	52.427	hot
286	Case	188.784	55	F	0	1	Overweight	2	0	58	1	1	NO	1	no	no	pos	69.075	hot	Yes	Yes
287	Control	718.068	55	F	0	1	Overweight	3	0	58	0	0	NO	0	no	no	neg	95.831	hot
288	Control	269.539	55	F	0	1	Overweight	2	0	58	1	0	YES	1	no	no	neg	43.139	hot
289	Control	600.224	55	F	0	1	Overweight	2	0	58	0	1	NO	0	no	no	pos	58.361	hot
290	Control	589.757	55	F	0	1	Overweight	1	0	58	0	1	NO	1	no	no		65.513	hot
291	Case	412.552	56	F	1	1	Normal	1	0	59	1	1	NO	1	no	no	pos	59.881	hot	Yes	Yes
292	Control	481.478	56	F	0	1	Overweight	2	0	59	0	0	YES	0	no	no	pos	74.094	hot
293	Control	324.234	56	F	0	1	Overweight	1	0	59	0	0	NO	0	no	no	pos	70.44	hot
294	Control	429.559	56	F	0	1	Normal	3	0	59	0	0	NO	1	no	no	neg	44.863	cold
295	Control	404.449	56	F	0	1	Overweight	1	0	59	0	0	YES		no	no	pos	68.179	hot
296	Case	468.577	57	F	0	1	Overweight	1	0	60	1	0	NO	1	no	no	pos	62.5	hot	Yes	No
297	Control	411.138	57	F	0	1	Overweight	1	0	60	0	0	NO	0	no	no	pos	45.587	cold
298	Control	488.273	57	F	0	1	Overweight	2	0	60	0	1	NO	1	no	no	pos	56.118	cold
299	Control	394.053	57	F	0	1	Normal	2	0	60	0	1	YES	0	no	no	neg	61.149	cold
300	Control	257.441	57	F	0	1	Overweight	1	0	60	0	1	NO	1	no	no	pos	58.704	hot
301	Case	240.001	61	F	0	1	Overweight	1	0	61	0	0	YES	0	no	no	neg	52.374	hot	Yes	Yes
302	Control	354.584	61	F	0	1	Overweight	2	0	61	0	0	NO	0	no	no	pos	80.9424	cold
303	Control	317.163	61	F	0	1	Overweight	3	0	61	0	0	YES	1	no	no	pos	58.783	cold
304	Control	430.363	61	F	0	1	Normal	3	1	61	0	1	NO	0	no	yes	neg	59.018	cold
305	Control	267.793	61	F	0	1	Normal	1	0	61	0	0	YES	1	no	no	pos	107.063	hot
306	Case	427.018	62	F	0	1	Overweight	2	0	62	0	0	YES	1	no	no	pos	74.302	hot	Yes	Yes
307	Control	424.412	62	F	0	1	Overweight	3	0	62	0	0	NO	1	no	no	pos	48.68	cold
308	Control	523.543	62	F	0	1	Overweight	1	0	62	0	1	YES	0	no	no	neg	66.324	cold
309	Control	405.027	62	F	0	1	Overweight	3	0	62	0	0	NO	0	no	no	pos	40.28	hot
310	Control	492.316	62	F	0	1	Overweight	3	1	62	0	0	YES	1	no	no	pos	60.595	hot
311	Case	124.192	64	F	0	1	Overweight	1	0	63	0	0	YES	1	no	no	neg	69.333	hot	Yes	Yes
312	Control	395.413	64	F	0	1	Overweight	3	0	63	0	1	YES	0	no	no	neg	58.263	hot
313	Control	564.241	64	F	0	1	Normal	3	0	63	0	0	NO	0	no	no	neg	68.524	hot
314	Control	463.982	64	F	0	0	Overweight	2	0	63	0	0	YES	1	no	no	pos	47.497	hot
315	Control	367.899	64	F	0	1	Overweight	3	0	63	0	1	NO	1	no	no	neg	50.937	hot
316	Case	306.8	67	F	0	0	Normal	3	0	64	0	0	YES	1	no	no	pos	61.847	hot	Yes	Yes
317	Control	472.243	67	F	0	0	Overweight	2	0	64	0	0	YES	0	no	no	pos	76.03	hot
318	Control	682.036	67	F	1	1	Overweight	3	0	64	0	0	YES	1	no	no	neg	40.544	cold
319	Control	407.946	67	F	0	1	Overweight	3	0	64	0	0	YES	0	no	yes	neg	47.499	hot
320	Control	518.941	67	F	0	1	Normal	1	0	64	0	1	NO	0	no	no	pos	69.32	hot
321	Case	248.802	12	M	0	1	Normal	1	0	65	0	1	NO	1	no	no	pos	65.843	cold	Yes	No
322	Control	347.944	12	M	0	1	Normal	1	0	65	0	1	NO	0	no	no	neg	86.47	hot
323	Control	270.743	12	M	0	0	Overweight	2	1	65	0	0	NO	0	no	no	pos	53.364	hot
324	Control	368.035	12	M	0	1	Normal	3	1	65	0	0	NO	0	no	no	pos	76.104	cold
325	Control	313.056	12	M	0	1	Normal	2	1	65	0	0	NO	0	no	no	pos	55.194	cold
326	Case	422.861	13	M	0	1	Normal	1	0	66	0	0	NO	0	no	no	pos	85.845	cold	Yes	Yes
327	Control	351.762	13	M	0	1	Normal	3	1	66	0	0	NO	0	no	no	pos	36.352	hot
328	Control	472.016	13	M	0	1	Normal	1	1	66	0	0	NO	0	no	no	neg	54.846	cold
329	Control	377.923	13	M	0	1	Normal	1	1	66	0	0	NO	0	no	no	neg	62.148	hot
330	Control	407.075	13	M	0	1	Overweight	3	1	66	0	1	YES	0	no	no	pos	50.965	hot
331	Case	346.246	14	M	0	1	Normal	2	0	67	0	0	NO	0	no	no	pos	79.704	cold	Yes	No
332	Control	517.352	14	M	0	1	Normal	1	1	67	0	0	NO	1	no	no	neg	57.336	hot
333	Control	487.806	14	M	0	0	Normal	2	0	67	0	0	NO	0	no	no	pos	65.237	hot
334	Control	350.929	14	M	0	1	Normal	2	0	67	0	0	NO	0	no	no	pos	68.489	hot
335	Control	269.7	14	M	0	1	Overweight	3	1	67	0	0	NO	0	no	no	neg	48.374	hot
336	Case	266.314	15	M	0	1	Normal	1	0	68	0	0	NO	1	no	no	pos	57.632	hot	Yes	Yes
337	Control	376.625	15	M	0	1	Overweight	2	0	68	0	1	NO	0	no	no	pos	42.849	hot
338	Control	379.129	15	M	0	1	Normal	3	0	68	0	1	NO	0	no	no	pos	81.548	cold
339	Control	527.806	15	M		1	Overweight	1	1	68	0	1	YES	1	no	no	pos	88.632	cold
340	Control	348.75	15	M	0	1	Normal	1	1	68	0	0	NO	1	no	no	pos	55.913	cold
341	Case	268.769	16	M	0	1	Normal	1	0	69	1	0	NO	1	no	no	pos	73.154	hot	Yes	Yes
342	Control	376.034	16	M	0	0	Normal	2	1	69	0	0	NO	0	no	no	neg	91.692	hot
343	Control	483.605	16	M	0	0	Normal	2	0	69	0	0	YES	0	no	no	neg	90.347	hot
344	Control	435.935	16	M	0	1	Normal	1	0	69	0	1	NO	0	yes	no	neg	66.721	cold
345	Control	483.224	16	M	0	1	Normal	2	1	69	0	1	NO	0	no	no	pos	50.557	cold
346	Case	147.558	16	M	0	1	Normal	1	0	70	0	0	NO	1	no	no	pos	60.38	cold	Yes	Yes
347	Control	167.031	16	M	0	1	Normal	2	1	70	0	0	NO	0	no	no	neg	75.541	cold
348	Control	469.358	16	M	0	1	Normal	2	0	70	0	1	NO	0	no	no	pos	29.838	hot
349	Control	332.607	16	M	0	1	Normal	3	0	70	0	0	YES	0	no	no	pos	58.624	hot
350	Control	430.316	16	M	0	1	Normal	2	0	70	0	0	NO	0	no	no	pos	51.068	cold
351	Case	330.089	16	M	0	1	Normal	1	0	71	1	1	NO	1	no	no	pos	40.97	hot	Yes	Yes
352	Control	308.42	16	M	0	0	Normal	1	1	71	0	1	NO	1	no	no	pos	57.417	cold
353	Control	505.552	16	M	0	0	Normal	3	0	71	1	0	NO	1	no	no		87.807	hot
354	Control	290.825	16	M	0	1	Normal	2	0	71	0	1	NO	0	no	no	pos	73.634	cold
355	Control	429.356	16	M	0	1	Normal	2	0	71	0	0	NO	0	no	no	pos	86.695	hot
356	Case	433.263	16	M	0	1	Normal	2	1	72	0	1	NO	1	no	no	pos	55.062	cold	No	Yes
357	Control	503.914	16	M	0	0	Normal	1	1	72	0	0	YES	0	no	no	neg	95.463	cold
358	Control	490.333	16	M	0	0	Normal	1	0	72	0	1	YES	0	no	no	pos	70.442	cold
359	Control	300.943	16	M	0	1	Normal	3	0	72	0	0	NO	1	no	no	neg	61.839	hot
360	Control	351.351	16	M	0	1	Normal	2	1	72	0	0	NO	0	no	no	pos	72.884	hot
361	Case	368.532	17	M	0	1	Normal	1	0	73	0	0	NO	1	no	no	pos	53.614	hot	Yes	No
362	Control	234.726	17	M	0	1	Underweight	2	1	73	0	1	NO	1	yes	no	pos	70.207	hot
363	Control	423.288	17	M	0	0	Normal	1	1	73	0	0	NO	0	no	no	pos	46.068	cold
364	Control	537.171	17	M		1	Normal	1	0	73		0	YES	0	no	no	neg	46.878	cold
365	Control	323.164	17	M	0	0	Normal	1	1	73	0	0	NO	0	no	no	pos	75.258	hot
366	Case	394.689	17	M	0	1	Normal	2	0	74	0	1	NO	0	no	no	neg	68.377	cold	No	Yes
367	Control	293.119	17	M	0	1	Normal	2	1	74	0	1	NO	0	no	no	pos	46.354	cold
368	Control	440.776	17	M	0	1	Normal	2	0	74	0	0	NO	0	no	no	pos	71.938	hot
369	Control	322.343	17	M	0	1	Normal	1	1	74	0	0	NO	0	no	no	neg	50.098	hot
370	Control	411.683	17	M	0	0	Normal	2	1	74	0	0	NO	0	no	no	neg	96.281	hot
371	Case	131.733	17	M	0	1	Normal	1	0	75	0	0	NO	1	no	no	neg	40.599	hot	No	Yes
372	Control	370.949	17	M	0	0	Normal	3	1	75	0	1	NO	0	no	no	pos	75.583	hot
373	Control	376.829	17	M	0	1	Normal	1	0	75	0	0	NO	0	no	no	pos	84.79	cold
374	Control	439.984	17	M	0	1	Normal	1	0	75	0	0	NO	0	no	no	pos	45.193	cold
375	Control	380.639	17	M	0	1	Normal	2	1	75	0	0	YES	0	yes	no	pos	38.779	hot
376	Case	410.873	18	M	0	1	Normal	2	0	76	0	0	NO	0	yes	no	pos	43.966	cold	Yes	Yes
377	Control	502.827	18	M	0	1	Overweight	1	0	76	1	0	NO	1	yes	yes	pos	51.463	cold
378	Control	496.062	18	M	0	0	Normal	2	0	76	0	0	NO	0	no	no	pos	58.545	hot
379	Control	382.594	18	M	0	1	Normal	1	1	76	0	1	NO	1	no	no	pos	68.612	hot
380	Control	453.131	18	M	0	0	Overweight	2	0	76	0	0	NO	0	yes	yes	neg	54.077	cold
381	Case	419.692	18	M	0	0	Normal	1	0	77	1	0	NO	1	no	no	pos	67.407	hot	Yes	Yes
382	Control	463.569	18	M	0	1	Normal	1	1	77	0	0	NO	0		no	neg	62.782	hot
383	Control	652.283	18	M	0	1	Normal	2	0	77	0	0	NO	0	no	no	neg	102.907	hot
384	Control	466.473	18	M	0	1	Normal	1	0	77	0	0	NO	1	no	no	pos	43.738	cold
385	Control	401.926	18	M	0	1	Normal	1	0	77	0	1	NO	1	no	no	pos	61.826	cold
386	Case	304.578	18	M	0	0	Normal	2	0	78	0	1	YES	1	no	no	pos	73.665	hot	Yes	Yes
387	Control	457.92	18	M	0	1	Normal	2	0	78	0	1	NO	0	no	no	pos	56.526	cold
388	Control	501.57	18	M	0	1	Normal	2	1	78	0	0	NO	0	no	no	pos	83.546	hot
389	Control	298.49	18	M	0	1	Normal	2	0	78	0	0	NO	0	no	no	pos	55.886	hot
390	Control	148.71	18	M	0	1	Normal	3	0	78	0	0	NO	0		no	pos	75.798	hot
391	Case	310.78	19	M	0	1	Normal	2	0	79	0	1	NO	1	no	no	pos	62.145	hot	No	No
392	Control	469.389	19	M	0	1	Normal	1	0	79	0	1	NO	1	yes	no	neg	105.636	hot
393	Control	427.212	19	M	0	0	Normal	2	1	79	0	1	NO	0	no	no	pos	29.786	cold
394	Control	379.906	19	M	0	1	Normal	2	0	79	0	0	NO	1	no	no	pos	52.506	cold
395	Control	440.612	19	M	0	1	Normal	1	0	79	0	0	YES	0		no	pos	73.067	cold
396	Case	254.865	19	M	0	1	Normal	1	0	80	0	0	NO		no	yes	pos	66.061	hot	Yes	Yes
397	Control	313.764	19	M	0	1	Normal	1	0	80	0	0	NO	0	no	no	pos	69.053	hot
398	Control	473.304	19	M	0	1	Normal	2	0	80	0	0	YES	0	no	no	pos	38.586	cold
399	Control	339.22	19	M	0	0	Normal	2	0	80	0	0	NO	0	no	no	pos	19.772	hot
400	Control	402.756	19	M	0	0	Normal	1	0	80	0	1	YES	1	no	no	pos	61.234	hot
401	Case	347.208	19	M	0	0	Normal	1	0	81	0	0	NO	1	no	no	pos	46.487	hot	Yes	No
402	Control	587.827	19	M	0	1	Normal	2	0	81	0	0	NO	0	no	no	neg	77.468	hot
403	Control	326.365	19	M	0	1	Normal	2	1	81	0	0	NO	0	yes	yes	pos	44.594	cold
404	Control	312.836	19	M	0	1	Normal	1	0	81	0	1	NO	0	no	no	pos	57.31	hot
405	Control	432.417	19	M	0	1	Normal	2	0	81	0	0	NO	0	no	no	pos	54.241	hot
406	Case	79.3482	19	M	0	0	Normal	2	0	82	0	0	NO	1	no	no	pos	37.474	hot	No	Yes
407	Control	365.732	19	M	0	1	Normal	1	1	82	0	0	NO	0	no	no	pos	65.937	hot
408	Control	507.256	19	M	0	1	Normal	3	0	82	0	1	YES	0	no	yes	pos	104.892	hot
409	Control	350.565	19	M	0	1	Normal	3	1	82	0	0	NO	0	no	no	pos	50.417	cold
410	Control	406.811	19	M	0	0	Normal	3	0	82	0	1	NO	0	no	no	neg	67.11	hot
411	Case	267.748	20	M	0	1	Normal	2	0	83	0	0	NO	0	no	yes	pos	47.838	hot	Yes	Yes
412	Control	441.757	20	M	0	1	Overweight	2	0	83	0	0	NO	0	no	no	pos	37.6368	cold
413	Control	373.6	20	M	0	1	Overweight	1	0	83	0	0	NO	1	yes	yes	pos	69.55	hot
414	Control	310.527	20	M	0	1	Normal	1	0	83	0	1	NO	0	no	no	pos	62.563	hot
415	Control	406.339	20	M	0	1	Underweight	2	0	83	0	0	NO	0	no	no	pos	62.192	hot
416	Case	96.7626	20	M	0	1	Normal	2	0	84	0	0	NO	1	no		pos	60.171	hot	No	Yes
417	Control	284.874	20	M	0	0	Normal	1	0	84	1	0	YES	1	no	no	pos	79.473	hot
418	Control	514.625	20	M	0	1	Normal	1	0	84	0	0	NO	0	no	yes	neg	51.872	hot
419	Control	392.466	20	M	0	0	Normal	3	0	84	0	1	NO			no	pos	58.86	hot
420	Control	637.136	20	M	0	1	Normal	2	0	84	0	0	YES	0			pos	82.952	hot
421	Case	382.597	21	M	0	0	Normal		0	85	0	0	NO	0	yes	no	pos	82.676	hot	Yes	Yes
422	Control	406.161	21	M	0	1	Normal	2	0	85	0	0	NO	0	no	no	pos	67.386	hot
423	Control	528.656	21	M	0	0	Normal	3	0	85	0	0	NO	0	no	no	neg	50.27	hot
424	Control	404.828	21	M	0	1	Normal	2	0	85	0	1	NO	1	no	no	pos	47.8	hot
425	Control	478.834	21	M	0	1	Overweight	2	0	85	0	0	NO	1	no	no	pos	66.351	hot
426	Case	378.146	21	M	0	1	Overweight	1	0	86	0	0	NO	0	no	no	pos	50.782	hot	Yes	Yes
427	Control	408.592	21	M	0	1	Normal	2	0	86	0	0	NO	0	yes	yes	neg	69.658	hot
428	Control	567.199	21	M	0	1	Normal	2	0	86	0	0	NO	0	no	no	pos	50.145	cold
429	Control	379.557	21	M	0	1	Normal	1	0	86	0	0	YES	0	no	no	pos	86.128	hot
430	Case	337.179	21	M	0	0	Normal	3	0	87	0	1	NO	1	no	no	pos	37.01	hot	No	Yes
431	Control	468.052	21	M	0	1	Normal	1	0	87	0		NO	1	no	yes	pos	79.987	hot
432	Control	439.28	21	M	0	1	Overweight	1	0	87	0	1	NO	0	no	yes	pos	76.551	cold
433	Control	438.07	21	M	0	1	Normal	2	0	87	0	0	NO	0	no	no	pos	40.448	hot
434	Control	367.485	21	M	0	0	Normal	2	0	87	0	0	NO	0	no	no	neg	62.92	hot
435	Case	473.787	21	M	0	1	Normal	1	0	88	0	0	NO			no	pos	41.383	hot	No	Yes
436	Control	342.523	21	M	0	1	Underweight	2	0	88	0	0	NO	1	no	no	pos	92.252	hot
437	Control	480.417	21	M	0	1	Overweight	1	0	88	0	0	NO	0	no	no	pos	57.712	hot
438	Control	485.554	21	M	0	1	Overweight	2	0	88	0	1	NO	1	no	no	neg	58.498	hot
439	Control	359.047	21	M	0	1	Normal	2	0	88	0	0	NO	0	no	no	neg	65.008	hot
440	Case	512.834	22	M	0	1	Normal	2	0	89	0	0	NO	0	no	no	pos	61.136	hot	Yes	Yes
441	Control	429.528	22	M	0	1	Overweight	3	0	89	0	0	NO	0	no	yes	pos	65.993	hot
442	Control	332.152	22	M	0	1	Overweight	1	0	89	0	0	NO	1	no	no	pos	52.522	cold
443	Control	490.705	22	M	0	1	Overweight	1	0	89	0	0	NO	0	no	no	pos	65.457	hot
444	Control	479.623	22	M	0	1	Normal	3	0	89	0	0	NO	0	no	no	neg	73.661	hot
445	Case	422.723	22	M	0	1	Normal	1	0	90	1	1	NO	1	yes	no	pos	57.198	hot	Yes	Yes
446	Control	458.622	22	M	0	1	Overweight	1	0	90	1	0	NO	1		no	pos	78.76	hot
447	Control	395.11	22	M	0	1	Normal	1	0	90	0	0	NO	0	no	no	pos	43.193	cold
448	Control	684.637	22	M	0	1	Overweight	1	0	90	0	1	NO	1	no	no	pos	72.234	hot
449	Control	459.063	22	M	0	1	Normal	2	0	90	0	0	NO	0	no	no	neg	127.065	hot
450	Case	363.844	23	M	0	1	Underweight	1	0	91	1	0	NO	1	yes	no	pos	36.551	cold	Yes	Yes
451	Control	537.077	23	M	0	1	Normal	3	0	91	0	0	NO	1	no	yes	pos	49.362	cold
452	Control	427.455	23	M	0	1	Overweight	1	0	91	1	0	NO	1	no	no	neg	66.962	cold
453	Control	464.035	23	M	0	0	Overweight	1	0	91	0	0	NO	0	no	no	neg	43.371	cold
454	Control	521.093	23	M	0	1	Normal		0	91	0	0	NO	0	no	yes	neg	59.097	cold
455	Case	359.794	23	M	0	1	Normal	1	0	92	0		NO	1	no	no	pos	72.385	hot	Yes	Yes
456	Control	804.868	23	M	0	1	Normal	2	0	92	0	0	NO	0	no	yes	pos	38.148	hot
457	Control	285.348	23	M	0	1	Normal	2	0	92	0	0	NO	1	yes	no	pos	92.003	cold
458	Control	304.266	23	M	0	1	Overweight	2	0	92	0	0	NO	1	no	no	pos	18.101	hot
459	Control	415.663	23	M	0	1	Normal	2	0	92	0	0	NO	1	no	no	neg	40.664	cold
460	Case	346.959	23	M	0	1	Normal	2	0	93	0	0	NO	0	no	no	pos	63.208	hot	Yes	Yes
461	Control	397.014	23	M	0	1	Overweight	1	0	93	0	0	NO	0	yes	yes	neg	51.875	cold
462	Control	277.236	23	M	0	1	Normal	1	0	93	0	0	NO	0	no	no	pos	53.632	cold
463	Control	556.705	23	M	0	1	Normal	2	0	93	0	0	NO	0	no	no	pos	52.247	hot
464	Control	346.46	23	M	0	1	Normal	1	0	93	0	0	NO		no	no	neg	28.445	hot
465	Case	317.032	23	M	0	1	Normal	1	0	94	0	1	NO	1	no	no	pos	118.136	cold	Yes	No
466	Control	333.542	23	M	0	1	Overweight	1	0	94	0	0	NO	0	no	no	pos	45.934	hot
467	Control	356.648	23	M	0	1	Normal	3	0	94	0	1	NO	0	no	no	pos	59.13	hot
468	Control	443.069	23	M	0	1	Overweight	2	0	94	0	1	NO	0	no	no	pos	53.79	hot
469	Control	350.252	23	M	0	1	Overweight	1	0	94	1	0	NO	1	no	no	pos	58.421	hot
470	Case	345.854	23	M	0	1	Overweight	2	0	95	0	1	NO	1	yes	no	pos	82.613	hot	No	Yes
471	Control	559.103	23	M	0	1	Overweight	1	0	95	0	0	YES	1	no	no	pos	70.147	hot
472	Control	491.228	23	M	0	1	Normal	3	0	95	0	0	NO	0	no	no	pos	91.599	hot
473	Control	514.454	23	M	0	0	Normal	1	0	95	0	1	NO	0	no	yes	pos	104.153	hot
474	Control	424.932	23	M	0	0	Normal	2	0	95	0	0	NO	0	no	no	pos	25.646	hot
475	Case	450.77	24	M	0	1	Normal	2	0	96	0	0	NO	0	yes	yes	pos	79.495	hot	Yes	No
476	Control	411.105	24	M	0	1	Overweight	2	0	96	0	1	NO	0			pos	56.436	hot
477	Control	480.739	24	M	0	1	Normal		0	96	0	0	NO	0		yes	pos	87.834	cold
478	Control	463.931	24	M	0	1	Normal	2	0	96	0	1	NO	1	no	no	pos	68.81	cold
479	Control	551.107	24	M	0	1	Normal	3	0	96	0	1	NO	1	yes	no	neg	28.315	cold
480	Case	145.455	24	M	0	1	Normal	3	0	98	0	0	NO	1	no	no	pos	39.725	hot	No	Yes
481	Control	332.582	24	M	0	1	Overweight	3	0	98	0	1	NO	0	no	no	pos	66.712	hot
482	Control	657.279	24	M		1	Overweight	2	0	98	0	0	YES	0	no	yes	pos	58.034	cold
483	Control	422.807	24	M	0	1	Normal	3	0	98	1	1	NO	1	no	no	pos	41.25	cold
484	Control	329.385	24	M	0	1	Normal	2	0	98	0	0	NO	0	no	no	pos	61.523	cold
485	Case	597.416	24	M	0	1	Normal	1	0	99	0	0	NO	1	no	yes	pos	110.08	hot	Yes	Yes
486	Control	649.069	24	M	0	1	Normal	2	0	99	0	1	NO	1	no	no	pos	78.686	hot
487	Control	368.871	24	M	0	1	Normal	1	0	99	0	0	NO	1	yes	no	neg	91.787	hot
488	Control	473.468	24	M	0	1	Overweight	1	0	99	0	1	YES	0	yes	yes	pos	53.341	hot
489	Control	436.762	24	M	0	1	Normal	1	0	99	0	0	NO	0	no	no	neg	69.151	hot
490	Case	413.377	25	M	0	0	Overweight	2	0	100	1	0	NO	1	no	no	pos	49.228	cold	Yes	No
491	Control	341.834	25	M	0	1	Overweight	2	0	100	1	1	YES	1		no	pos	51.729	cold
492	Control	526.389	25	M	0	1	Overweight	3	0	100	0	0	YES	0	no	yes	neg	49.094	hot
493	Control	464.02	25	M	0	1	Normal	2	0	100	0	1	NO	0	no	yes	pos	40.082	hot
494	Control	466.193	25	M	0	1	Normal	2	0	100	0	0	NO	1	no	no	neg	72.69	hot
495	Case	370.619	25	M	0	1	Normal	2	0	101	0	0	NO	1	no	no	pos	70.645	hot	Yes	Yes
496	Control	484.055	25	M	0	1	Normal	1	0	101	0	0	NO	0	no	no	neg	72.16	hot
497	Control	353.009	25	M	0	1	Normal	3	0	101	0	0	NO	1	no	no	pos	46.79	cold
498	Control	309.971	25	M	0	1	Normal	1	0	101	0	0	NO	1	no	no	neg	44.877	cold
499	Control	457.238	25	M	0	1	Normal	2	0	101	0	0	NO	1	no	no	pos	41.869	hot
500	Case	195.436	25	M	0	1	Normal	3	0	102	0	0	NO	1	yes	no	pos	57.652	hot	No	Yes
501	Control	516.212	25	M	0	1	Normal	3	0	102	0	0	NO	0	no	no	neg	73.096	hot
502	Control	650.926	25	M	0	1	Overweight	2	0	102	0	1	NO	0	no	no	pos	57.47	cold
503	Control	379.05	25	M	0	1	Normal	3	0	102	0	0	NO	0	no	no	neg	55.014	hot
504	Control	543.477	25	M	0	1	Overweight	3	0	102	0	0	NO	0	no	no	neg	65.007	hot
505	Case	320.727	26	M	0	1	Normal	1	0	103	0	1	NO	0	no	yes	pos	92.443	hot	Yes	Yes
506	Control	527.107	26	M	0	1	Overweight	2	1	103	0	1	YES		yes	yes	neg	50.425	hot
507	Control	397.286	26	M	0	1	Overweight	3	0	103	0	0	NO	1	no	no	pos	55.723	hot
508	Control	350.699	26	M	0	1	Normal	2	0	103	0	1	YES	1	no	no	neg	94.118	cold
509	Control	422.579	26	M	0	1	Overweight	2	0	103	0	0	YES	0	no	no	pos	62.56	hot
510	Case	377.294	26	M	0	1	Normal	1	0	104	0	1	NO	0	no	no	pos	73.733	hot	Yes	No
511	Control	417.416	26	M	0	1	Overweight	2	0	104	0	0	NO	0	no	no	neg	76.336	cold
512	Control	534.075	26	M	0	1	Overweight	1	0	104	0	0	NO	1	no	no	neg	63.011	cold
513	Control	462.321	26	M	0	1	Overweight	3	0	104	0	0	NO	1	no	no	pos	43.817	cold
514	Control	400.829	26	M	0	1	Normal	2	1	104	0	0	NO	0	yes	no	pos	56.002	hot
515	Case	314.859	26	M	0	1	Overweight		0	105	0	0	NO	1	yes	yes	pos	67.304	hot	Yes	Yes
516	Control	426.942	26	M	0	1	Normal	2	0	105	0	0	NO	0	no	no	pos	64.653	hot
517	Control	542.557	26	M	0	1	Overweight	2	0	105	0	1	NO	0	no	no	neg	60.283	hot
518	Control	371.706	26	M	0	1	Normal	1	0	105	0	1	NO	1	no	no	neg	59.959	hot
519	Control	422.882	26	M	0	1	Overweight	1	0	105	0	0	NO	1	yes	no	pos	88.422	hot
520	Case	436.664	27	M	0	1	Normal	2	0	106	1	0	NO	1	no	no	pos	48.725	hot	Yes	Yes
521	Control	595.517	27	M	0	1	Normal	3	0	106	0	1	NO	0	no	no	neg	43.744	cold
522	Control	609.429	27	M	0	1	Overweight	1	0	106	0	0	NO	0	yes	no	neg	80.923	hot
523	Control	623.968	27	M	0	1	Overweight	1	0	106	0	0	NO	1	no		pos	47.316	cold
524	Control	537.276	27	M	0	1	Normal	2	0	106	0	0	NO	0	no	yes	pos	38.433	cold
525	Case	555.685	27	M	0	1	Normal	2	0	107	0	1	NO	1	no	no	pos	59.422	hot	Yes	Yes
526	Control	395.078	27	M	0	1	Normal	3	0	107	0	0	NO	1	no	yes	pos	89.635	hot
527	Control	537.209	27	M	0	1	Overweight	2	0	107	0	0	YES	0	no	no	pos	35.581	hot
528	Control	263.368	27	M	0	1	Normal	2	0	107	0	0	NO	0	no	no	pos	45.833	hot
529	Control	565.179	27	M	0	1	Overweight	2	0	107	0	0	NO	0		no	pos	55.278	hot
530	Case	425.263	28	M	0	1	Overweight		0	108	0	0	NO	1	no	no	pos	59.12	hot	No	Yes
531	Control	364.538	28	M	0	1	Normal	1	0	108	0	0	NO	0		yes	pos	92.313	hot
532	Control	553.021	28	M	0	1	Normal	3	0	108	0	0	NO	0	no	no	pos	103.95	hot
533	Control	506.777	28	M	0	1	Overweight	1	0	108	0	0	NO	0	no	yes	pos	57.52	cold
534	Control	386.335	28	M	0	1	Overweight	1	0	108	0	0	NO	1	no	no	pos	31.032	hot
535	Case	425.518	30	M	0	1	Overweight	1	0	109	0	0	NO	0	no	no	pos	55.398	hot	Yes	Yes
536	Control	671.446	30	M	0	1	Overweight	2	0	109	0	0	YES	1	no	no	pos	76.904	hot
537	Control	466.221	30	M	0	1	Normal	3	0	109	0	0	NO	0	no	no	neg	57.887	cold
538	Control	569.681	30	M	0	1	Overweight	3	0	109	0	0	NO	1	no	no	neg	50.074	hot
539	Control	631.5	30	M	0	1	Normal	2	0	109	0	1	NO	0	no	no	pos	29.328	hot
540	Case	323.417	31	M	0	1	Normal	1	0	110	0	0	NO	0	no	no	pos	62.962	hot	Yes	Yes
541	Control	480.315	31	M	0	1	Overweight	1	1	110	0	0	YES	0	no	no	neg	56.975	cold
542	Control	534.383	31	M	0	1	Overweight		0	110	0	0	NO	1	no	no	pos	54.638	hot
543	Control	520.695	31	M	0	1	Overweight	2	0	110	1	0	NO	1	yes	yes	neg	86.237	cold
544	Control	378.117	31	M	0	1	Overweight	2	0	110	0	0	NO	1	yes	no	pos	51.768	hot
545	Case	483.325	33	M	0	1	Overweight	2	0	111	0	1	NO	1	no	no	pos	74.943	hot	No	Yes
546	Control	929.877	33	M	0	1	Normal	2	0	111	0	1	YES	1	yes	yes	pos	81.519	hot
547	Control	454.117	33	M	0	1	Normal	1	0	111	1	0	NO	1	yes	no	pos	69.084	cold
548	Control	353.507	33	M	0	1	Overweight	2	0	111	0	0	NO	0	no		pos	46.816	hot
549	Control	468.927	33	M	0	1	Overweight	3	0	111	0	1	NO	1	no	no	neg	91.222	hot
550	Case	258.629	34	M	0	1	Normal	2	0	112	0	0	NO	1	no	yes	pos	38.422	hot	Yes	No
551	Control	453.832	34	M	0	1	Overweight	1	0	112	0	0	YES		no	no	neg	69.874	hot
552	Control	697.704	34	M	0	1	Overweight	2	0	112	0	0	NO	1	no	no	pos	74.422	hot
553	Control	421.719	34	M	0	1	Normal	1	0	112	0	0	YES	1	no	no	pos	46.979	cold
554	Control	621.707	34	M	0	1	Overweight	3	0	112	0	0	NO	1			pos	81.743	hot
555	Case	496.683	37	M	0	1	Overweight		0	113	0	0	NO	1	no	no	neg	30.405	cold	Yes	Yes
556	Control	459.981	37	M	0	1	Normal	2	0	113	0	0	NO	1	yes	no	pos	71.796	hot
557	Control	596.223	37	M	0	1		1	0	113	0	0	NO	1	no	yes	neg	76.994	cold
558	Control	405.822	37	M	0	1	Overweight	2	0	113	0	0	YES	1	yes	yes	neg	56.386	cold
559	Control	521.131	37	M	0	1	Normal	2	0	113	0	0	NO	1	no	no	pos	60.564	hot
560	Case	502.345	45	M	0	1	Overweight	3	0	114	0	0	NO	1	no	no	pos	85.541	hot	No	Yes
561	Control	574.116	45	M	0	1	Normal	2	0	114	0	1	YES	1	no	no	pos	32.269	cold
562	Control	481.758	45	M	0	1	Overweight	1	0	114	0	0	NO	0	no	no	neg	47.231	cold
563	Control	688.073	45	M	0	1	Overweight	2	0	114	0		NO	1	no	no	neg	114.962	hot
564	Control	455.546	45	M	0	1	Normal	2	0	114	0	0	NO	1	no	no	neg	71.489	hot
565	Case	241.546	45	M	0	1	Normal	1	0	115	1	1	NO	1	no	no	pos	39.615	cold	Yes	Yes
566	Control	490.717	45	M	0	1	Overweight	1	0	115	0	1	NO	1	yes	yes	pos	74.559	cold
567	Control	430.243	45	M	0	1	Normal	2	0	115	0	0	NO	0	no	no	pos	87.692	hot
568	Control	613.74	45	M	0	1	Overweight	1	0	115	1	0	NO	1	no	no	pos	62.629	hot
569	Control	494.284	45	M	0	1	Overweight	1	0	115	0	0	YES	1	no	no	neg	71.164	hot
570	Case	404.593	46	M	0	1	Normal	1	0	116	1	0	NO	1		yes	neg	30.639	hot	No	Yes
571	Control	504.184	46	M	0	1	Overweight	2	1	116	0	0	NO	0	no	no	pos	81.76	hot
572	Control	387.193	46	M	0	1	Overweight	2	0	116	0	1	NO	0	yes	yes	neg	83.833	cold
573	Control	408.313	46	M	0	1	Overweight	2	0	116	0		NO	1	no	yes	pos	63.766	hot
574	Control	547.83	46	M	0	1	Normal	3	0	116	1	0	NO	1	no	no	neg	35.102	hot
575	Case	426.639	47	M	0	1	Overweight	3	0	117	0	1	NO	1	no	no	pos	62.853	hot	Yes	Yes
576	Control	656.067	47	M	0	1	Overweight	1	0	117	0	1	NO	0	no	yes	neg	77.774	hot
577	Control	548.167	47	M	0	1	Overweight	3	0	117	0	0	YES	1	no	no	pos	103.016	hot
578	Control	439.819	47	M	0	1	Normal	2	0	117	0	1	NO	0	no	no	neg	22.71	cold
579	Control	498.849	47	M	0	1	Overweight	3	0	117	0	0	YES	1	no	no	neg	54.41	cold
580	Case	237.162	50	M	0	1	Underweight	2	0	118	1	0	YES	1	no	no	pos	40.877	hot	No	Yes
581	Control	537.791	50	M	0	1	Normal	2	0	118	0	0	YES	0	no	no	neg	102.947	hot
582	Control	616.394	50	M	0	1	Overweight	3	0	118	0	0	NO	0	yes	no	pos	40.493	cold
583	Control	557.307	50	M	0	1	Overweight	3	0	118	0	0	NO	0	no	no	neg	44.139	cold
584	Control	452.918	50	M	0	1	Overweight	1	1	118	0	0	NO	1	no	no	pos	66.178	hot
585	Case	365.885	53	M	1	1	Overweight	1	0	119	0	1	NO	1	no	yes	pos	56.38	hot	Yes	Yes
586	Control	291.079	53	M	0	1	Overweight	3	0	119	0	0	NO	0	no	yes	pos	73.338	cold
587	Control	295.777	53	M	0	1	Overweight	1	0	119	0	0	YES	0	no	no	neg	33.46	cold
588	Control	498.188	53	M	0	1	Overweight	1	0	119	0	0	NO	0	no	no	neg	61.964	cold
589	Control	545.848	53	M	0	1	Overweight	2	0	119	0	1	NO	1	no	no	pos	68.36	hot
590	Case	308.519	58	M	0	1	Normal	3	0	120	0	1	NO	1	no	yes	pos	73.447	cold	No	Yes
591	Control	589.511	58	M	1	1	Overweight	3	0	120	0	1	YES	1	no	no	pos	71.416	hot
592	Control	435.281	58	M	0	1	Overweight	3	0	120	0	0	YES	0	no	no	pos	36.709	cold
593	Control	332.008	58	M	0	1	Overweight	2	0	120	0	0	NO	1	no	no	neg	53.471	hot
594	Control	569.206	58	M	0	1	Normal	1	0	120	0	0	NO	1	yes	no	neg	64	hot
595	Case	468.054	58	M	0	1	Normal	2	0	121	0	0	NO	0		no	pos	66.441	cold	Yes	Yes
596	Control	537.042	58	M	0	1	Overweight	2	0	121	0	0	NO	0	no	no	neg	45.693	cold
597	Control	541.351	58	M	0	1	Overweight	2	0	121	0	0	YES	1	no	no	neg	44.024	cold
598	Control	283.602	58	M	1	1	Overweight		0	121	0	0	NO	1	no	no	neg	51.717	cold
599	Control	501.387	58	M	0	1	Overweight	2	0	121	0	0	NO	1	yes	no	pos	72.286	hot
600	Case	375.137	64	M	0	1	Normal	3	0	122	0	1	NO	1	no	no	pos	68.606	hot	No	Yes
601	Control	407.943	64	M	0	1	Normal	3	0	122	0	0	NO	1	no	no	pos	67.42	hot
602	Control	335.142	64	M	0	0	Normal	2	0	122	0	0	YES	0	no	yes	pos	43.928	cold
603	Control	477.439	64	M	0	1	Normal	2	0	122	0	0	NO	1	no	yes	pos	61.215	cold
604	Control	578.791	64	M	0	1	Overweight	2	0	122	0	0	NO	1	no	no	pos	63.505	hot
605	Case	455.325	68	M	0	1	Overweight	2	0	123	1	1	NO	1	no	no	pos	71.87	hot	No	Yes
606	Control	437.283	68	M	0	1	Normal	2	0	123	0	0	YES	0	no	no	neg	55.874	hot
607	Control	362.34	68	M	0	1	Overweight	1	0	123	0	0	NO	1	no	no	pos	50.098	hot
608	Control	577.715	68	M	0	1	Overweight	2	1	123	0	0	NO	0	no	no	neg	44.652	hot
609	Control	288.971	68	M	1	1	Overweight	3	0	123	1	0	YES	1	no	no	pos	74.27	hot
610	Case	360.91	69	M	0	0	Normal	2	0	124	0	1	YES	1	no	no	pos	51.685	hot	No	Yes
611	Control	560.87	69	M	0	1	Normal	2	0	124	0	0	NO	0	no	no	pos	26.294	cold
612	Control	361.54	69	M	0	0	Overweight	2	0	124	0	0	NO	1	no	no	pos	31.92	cold
613	Control	526.591	69	M	0	1	Overweight	1	0	124	0	0	NO	0		no	pos	51.934	cold
614	Control	395.859	69	M	0	0	Overweight	2	0	124	0	1	NO	0	no	no	pos	52.371	hot
615	Case	349.083	79	M	1	0	Normal	3	0	125	0	0	YES	0	no	no	pos	60.543	hot	Yes	No
616	Control	541.839	79	M	1	1	Overweight	1	0	125	0	0	YES	1	no	no	neg	30.867	cold
617	Control	476.582	79	M	0	0	Normal	1	0	125	0	1	NO	0	no	no	neg	55.1	cold
618	Control	616.906	79	M	0	0	Normal	2	0	125	0	0	YES	1	no	no	pos	69.959	cold
619	Control	322.549	79	M	1	0	Overweight	2	0	125	0	1	YES	0	no	no	pos	65.213	hot
620	Case	137.465	32	M	0	1	Underweight	1	0	126	1	0	NO	1	no	no	pos	38.7513	hot	No	Yes
621	Control	346.858	32	M	0	1	Normal	2	0	126	0	0	NO		no	no	pos	42.5586	hot
622	Control	320.83	32	M	0	1	Overweight	1	0	126	1	0	YES	1	no	no	neg	38.763	cold
623	Control	311.903	32	M	0	1	Overweight	1	0	126	0	0	NO	1	no	no	pos	63.5411	hot
624	Control	399.171	32	M	0	1	Overweight	1	0	126	0	1	YES	1	no	no	neg	74.0808	hot
625	Case	261.571	25	M	0	1	Normal		0	127	1	1	NO	1	no	no	pos	23.2469	cold	No	Yes
626	Control	320.438	25	M	0	1	Normal	2	0	127	0	1	NO	0	yes	no	pos	49.9058	hot
627	Control	356.061	25	M	0	1	Overweight	1	0	127	0	0	NO	0	yes	no	pos	62.9824	hot
628	Control	377.501	25	M	0	1	Overweight	1	0	127	0	0	NO	0	no	no	pos	54.788	cold
629	Case	253.113	31	F	0	1	Normal	1	0	128	1	0	YES	1	no	no	pos	45.9506	hot	No	Yes
630	Control	325.39	31	F	0	1	Normal	2	0	128	0	0	YES	0	no	no	neg	31.7966	hot
631	Control	336.803	31	F	0	1	Overweight	1	0	128	1	0	YES	1	no		pos	47.1567	cold
632	Control	321.649	31	F	0	1	Overweight	1	0	128	1	0	NO	1	no	no	pos	59.9088	hot
633	Control	383.906	31	F	0	0	Overweight	1	0	128	0	0	NO	0	no	no	pos	44.0052	cold
634	Case	441.744	28	M	0	1	Normal	2	0	129	0	0	NO	1	no	no	pos	33.8065	hot	No	Yes
635	Control	397.239	28	M	0	1	Normal	2	0	129	0	1	NO	0	no	no	pos	42.666	cold
636	Control	395.012	28	M	0	1	Overweight	2	0	129	0	1	YES	0	yes		neg	56.3937	cold
637	Control	281.332	28	M	0	1	Overweight	2	0	129	0	0	NO	0	no	yes	pos	45.9862	cold
638	Case	145.111	31	F	0	1	Overweight	1	0	130	1	0	NO	1		no	neg	20.6344	cold	No	Yes
639	Control	254.832	31	F	0	1	Overweight	2	0	130	0	1	YES	0	no	no	pos	28.377	cold
640	Control	271.876	31	F	0	1	Overweight	2	1	130	0	1	NO		no	no	neg	53.2678	hot
641	Control	325.569	31	F	0	1	Overweight	1	0	130	0	0	NO	0	no	no	pos	48.7439	hot
642	Case	228.953	31	F	0	1	Normal		0	131	1	0	NO	1	no	no	pos	36.8147	hot	No	Yes
643	Control	389.26	31	F	0	1	Overweight	1	0	131	0	1	NO	1	no	no	pos	36.6458	cold
644	Control	392.113	31	F	0	1	Overweight	2	0	131	0	0	YES	0	no	no	pos	49.0709	hot
645	Control	224.929	31	F	0	1	Normal	3	0	131	0	0	YES	0	no	no	pos	46.0956	hot
646	Control	289.944	31	F	0	1	Overweight	3	0	131	0	1	NO	1	no	no	pos	44.6357	hot
647	Case	262.796	5	M	0	1	Normal	3	0	132	0	0	YES	0	no	no	neg	28.1624	hot	No	No
648	Control	185.916	5	M	0	1	Normal	3	1	132	0	0	NO	1	no	no	pos	44.7825	hot
649	Control	351.606	5	M	0	1	Normal	1	1	132	0	0	NO	0	no	no	pos	46.622	hot
650	Control	236.468	5	M	0	1	Normal	1	0	132	0	0	YES	0	no	no	pos	60.2451	hot
651	Control	334.522	5	M	0	1	Normal	1	1	132	0	0	NO	0	no	no	pos	51.4134	hot
652	Case	409.671	44	M	0	1	Overweight	2	0	133	0	0	YES	1	no	yes	pos	30.0424	hot	No	Yes
653	Control	327.63	44	M	0	1	Overweight	1	0	133	1	0	NO	1	no	no	pos	44.3906	hot
654	Control	273.59	44	M	0	1	Normal	2	0	133	0	0	YES	0	no	no	neg	41.4851	hot
655	Case	256.717	53	M	0	1	Underweight	2	0	134	1	0	NO	1	no	no	pos	54.5702	hot	No	Yes
656	Control	608.466	53	M	0	1	Overweight	2	0	134	0	0	NO	0	no	no	pos	31.8975	cold
657	Control	512.371	53	M	0	1	Overweight	3	0	134	0	0	YES	1	no	no	neg	51.8529	hot
658	Control	552.946	53	M	0	1	Overweight	2	0	134	0	0	NO	0	no	no	pos	52.6595	hot
659	Control	557.742	53	M	0	1	Overweight	2	0	134	0	1	YES		no	no	pos	52.2402	cold
660	Case	278.506	33	M	0	1	Overweight	1	0	135	0	0	NO	1	no	no	neg	50.6603	hot	No	Yes
661	Control	298.248	33	M	0	1	Overweight	2	0	135	0	0	NO	1	yes	no	pos	67.4796	cold
662	Control	306.36	33	M	0	1	Normal	2	0	135	0	0	NO	1	yes	no	pos	65.2867	hot
663	Control	485.875	33	M	0	1	Normal	2	0	135	0	1	NO	1	no	no	pos	20.689	hot
664	Case	345.464	26	M	0	1	Normal	1	0	136	1	0	NO	1	yes	no	pos	50.4956	hot	No	Yes
665	Control	312.829	26	M	0	1	Normal	2	0	136	0		NO	0	no	no	pos	36.9386	hot
666	Control	440.326	26	M	0	1	Normal		0	136	1	0	NO	1	no	yes	pos	29.6409	hot
667	Control	928.87	26	M	0	1	Normal		0	136	0	0	NO	0	no	no	neg	58.1723	hot
668	Control	375.573	26	M	0	1	Overweight	1	0	136	0	1	NO	0	no	no	pos	49.4573	hot
669	Case	427.807	33	M	0	1	Overweight	3	0	137	0	0	NO	1	no	no	pos	61.3263	hot	No	Yes
670	Control	279.402	33	M	0	1	Overweight	2	0	137	1	0	NO	1	no	no	pos	43.6362	hot
671	Control	512.324	33	M	0	0	Overweight	3	0	137	0	0	NO		no	no	pos	30.9583	hot
672	Control	310.018	33	M	0	1	Normal	1	0	137	0	1	NO	1	no	no	pos	59.8081	hot
673	Case	197.225	20	F	0	1	Normal	3	0	138	0	0	NO	1	no	no	pos	44.3182	hot	No	Yes
674	Control	275.331	20	F	0	1	Normal	1	0	138	0	1	NO	1	no	no	pos	39.137	hot
675	Control	290.787	20	F	0	1	Overweight	1	0	138	0	1	YES	0	no	no	pos	50.9839	hot
676	Control	201.983	20	F	0	1	Normal	1	0	138	0	0	NO	0	no	no	pos	38.8323	hot
677	Control	184.943	20	F	0	1	Normal	2	0	138	0	0	NO	1	no	no	pos	23.9254	hot
678	Case	156.485	14	F	0	1	Normal	2	0	140	0	0	YES	1	no	no	pos	45.3305	hot	No	Yes
679	Control	361.4	14	F	0	1	Normal	1	0	140	0	0	NO	0	no	no	neg	126.916	hot
680	Control	258.279	14	F	0	1	Normal	1	0	140	0	0	NO	0	no	no	neg	36.3617	hot
681	Control	461.521	14	F	0	0	Normal	1	1	140	0	0	YES		no	no	neg	35.0696	hot
682	Control	247.072	14	F	0	1	Normal	1	1	140	1	0	NO	1	no	no	pos	39.3302	hot
683	Case	278.068	28	F	0	1	Normal	1	0	141	0	1	YES	1	no	no	pos	33.2348	hot	No	Yes
684	Control	302.623	28	F	0	1	Normal		0	141	0	0	YES	0	no		pos	27.5175	cold
685	Control	353.449	28	F	0	1	Normal	1	1	141	0	0	YES	1	no	no	neg	38.0208	cold
686	Control	211.996	28	F	0	1	Overweight	2	0	141	0	0	YES	0	no	no	pos	24.4065	hot
687	Control	287.52	28	F	0	1	Overweight	1	0	141	0	1	YES		no	no	neg	22.5411	hot
688	Case	376.83	43	M	0	1	Overweight	2	0	142	0	0	NO	1	no	no	pos	54.3076	hot	No	Yes
689	Control	460.544	43	M	0	1	Overweight	1	0	142	0	0	NO	0	yes	no	pos	48.4909	hot
690	Control	624.208	43	M	0	1	Overweight	1	0	142	0	0	NO	1	no	yes	pos	59.3229	hot
691	Control	437.913	43	M	0	1	Overweight	2	0	142	0	1	NO	0	no	no	pos	43.2441	cold
692	Control	161.103	43	M	0	1	Overweight	2	0	142	0	1	NO	0	no	no	pos	32.972	cold
693	Case	190.178	15	F	0	1	Normal	3	0	143	0	1	YES	1	no	no	pos	47.57	hot	No	Yes
694	Control	256.292	15	F	0	0	Normal	1	0	143	0	0	NO	0	no	no	pos	35.1803	hot
695	Control	304.378	15	F	0	1	Normal	1	0	143	1	1	NO	1	no	no	pos	40.7154	cold
696	Control	329.062	15	F	0	1	Normal	1	0	143	0	0	NO	0	no	no	pos	31.0436	cold
697	Control	251.367	15	F	0	1	Normal	2	1	143	0	1	NO	1	no	no	pos	27.9758	hot
698	Case	365.77	24	M	0	1	Normal	1	0	144	1	1	NO	1	no	no	pos	47.5119	hot	No	Yes
699	Control	395.289	24	M	0	1	Normal	1	0	144	0	1	NO	0	no	no	pos	35.4547	hot
700	Control	300.039	24	M	0	1	Normal	3	0	144	0	0	NO	0	no	yes	neg	40.0864	cold
701	Control	376.951	24	M		1	Overweight	2	0	144	1	0	NO	1	no	no	pos	22.5715	hot
702	Control	499.933	24	M	0	1	Overweight	2	0	144	1	1	NO	1	no	yes	pos	39.9782	hot
703	Case	516.893	71	M	0	1	Normal	3	0	145	0	0	NO	1	no	no	neg	59.4334	hot	No	No
704	Control	495.623	71	M	0	1	Overweight	2	0	145	0	0	YES	1	no	no	neg	58.5661	hot
705	Control	506.338	71	M	0	1	Overweight	3	0	145	0	0	YES	1	no	yes	pos	30.0259	cold
706	Control	323.733	71	M	0	1	Normal	2	0	145	1	1	NO	1	no	no	neg	61.2963	cold
707	Control	199.803	71	M	1	1	Overweight	2	0	145	0	1	NO	0	no	no	pos	38.3986	cold
708	Case	190.129	11	M	0	1	Normal	2	0	146	0	0	NO	1	no	no	pos	77.5461	hot	No	Yes
709	Control	286.906	11	M	0	1	Normal	1	1	146	0	0	NO	0	no	no	pos	43.6223	hot
710	Control	322.583	11	M	0	1	Normal	2	0	146	0	0	NO	0	no	no	pos	75.5946	hot
711	Control	237.976	11	M	0	1	Normal	2	0	146	0	0	NO	0	no	no	pos	46.1302	hot
712	Control	312.476	11	M	0	1	Normal	1	1	146	0	0	NO	0	no	no	pos	64.5643	hot
713	Case	392.317	11	F	0	1	Normal	2	0	147	0	0	YES	1	no	no	pos	35.7016	cold	No	No
714	Control	269.039	11	F	0	1	Normal	1	0	147	0	0	NO	0	no	no	pos	32.2063	hot
715	Control	260.143	11	F	0	0	Normal	2	0	147	0		YES	0	no	no	pos	38.4926	hot
716	Control	259.995	11	F	0	1	Normal	1	1	147	0	1	NO	1	no	no	pos	33.2334	cold
717	Control	362.837	11	F	0	1	Normal	1	1	147	0	0	NO	0	no	no	pos	37.5457	hot
718	Case	204.007	49	F	0	1	Overweight	2	0	148	0	1	NO	1	no	no	neg	44.1031	hot	No	Yes
719	Control	319.756	49	F	0	1	Overweight	1	0	148	0	0	NO	1	no	no	neg	36.2964	cold
720	Control	534.298	49	F	0	1	Overweight	3	0	148	0	0	NO	0	no	no	pos	33.3574	hot
721	Control	387.729	49	F	0	1	Normal	2	0	148	0	0	NO	1	no	no	pos	35.5356	hot
722	Control	379.591	49	F	0	1	Normal	3	0	148	0	1	YES	1	no	no	pos	61.7121	hot
723	Case	299.438	35	F	0	1	Normal	2	0	149	0	0	NO	1	no	no	pos	42.7188	cold	No	Yes
724	Control	392.967	35	F	0	1	Normal	1	0	149	0	1	NO		no	no	pos	51.9621	hot
725	Control	280.495	35	F	0	1	Overweight	1	0	149	0	0	YES	1	no	yes	pos	50.8568	cold
726	Control	413.662	35	F	0	1	Overweight	2	0	149	0	1	YES	0	no		pos	42.4439	hot
727	Control	362.954	35	F	0	0	Overweight	1	0	149	0	0	YES	1	no	no	neg	52.7128	hot
728	Case	384.713	53	F	1	1	Normal	3	0	150	0	0	YES	1	yes	no	pos	96.651	hot	No	Yes
729	Control	397.383	53	F	0	1	Overweight	2	0	150	1		YES	1	yes	no	pos	49.5345	hot
730	Control	412.452	53	F	0	1	Overweight	2	0	150	0	0	YES	1	no	no	pos	62.5584	hot
731	Control	390.741	53	F	0	1	Overweight	1	0	150	0	0	NO	1	no	no	neg	48.3671	hot
732	Control	331.674	53	F	0	1	Overweight	1	0	150	0	0	NO	0		no	pos	36.9983	cold
733	Case	319.668	34	M	0	1	Overweight	2	0	153	1	0	NO	1	no	no	pos	67.6074	cold	No	Yes
734	Control	521.81	34	M	0	0	Overweight	2	0	153	1	0	NO	1	no	yes	pos	55.3433	hot
735	Control	391.927	34	M	0	1	Overweight	2	0	153	0	0	NO		no	no	pos	31.9157	cold
736	Control	356.562	34	M	0	1	Normal	1	0	153	0	0	YES	1	no	no	pos	56.2904	hot
737	Control	442.385	34	M	0	1	Overweight	2	0	153	0	0	NO	0	no	no	pos	59.0189	hot
738	Case	174.243	18	M	0	1	Normal	1	0	154	0	0	NO	1	yes	no	pos	54.0183	cold	No	Yes
739	Control	312.778	18	M	0	0	Normal	1	0	154	1	1	NO	1	no	no	pos	42.3409	cold
740	Control	314.466	18	M	0	1	Normal	2	0	154	0	0	NO	0	no	no	pos	37.8611	cold
741	Control	333.878	18	M	0	1	Normal	2	1	154	0	0	YES	0	yes	no	pos	47.1803	hot
742	Control	282.366	18	M	0	1	Normal	2	0	154	0	0	YES	1	no	no	neg	75.2976	hot
743	Case	232.812	3	M	0	1	Normal	2	0	156	0	0	YES	1	no	no	pos	49.8175	cold	No	No
744	Control	223.3	3	M	0	1	Normal	3	1	156	0	0	NO	0	no	no	pos	42.7573	hot
745	Control	134.515	3	M	0	1	Overweight	3	1	156	0	0	NO	0	no	no	pos	70.551	hot
746	Control	233.581	3	M	0	1	Normal	2	1	156	0	0	NO	0	no	no	pos	50.7023	hot
747	Control	260.792	3	M	0	1	Normal	1	1	156	0	0	NO	1	no	no	pos	41.1552	cold
748	Case	281.081	21	F	0	1	Normal	1	0	159	0	0	NO	1		no	pos	43.8917	cold	No	Yes
749	Control	538.18	21	F	0	1	Normal	3	0	159	0	1	YES	0	no	yes	pos	29.9947	hot
750	Control	324.806	21	F	0	1	Normal	2	1	159	0	0	YES	0	no	yes	pos	35.5327	hot
751	Control	253.171	21	F	0	1	Normal	3	0	159	0	0	YES	1	no	no	neg	26.9817	cold
752	Control	246.58	21	F	0	1	Normal	2	0	159	0	1	YES	0	no	yes	neg	49.2644	cold
753	Case	494.875	49	F	0	1	Overweight	1	0	160	0	0	NO	1	no	no	pos	48.2471	cold	No	Yes
754	Control	361.673	49	F	1	1	Normal	2	0	160	1	0	YES	1	no	no	pos	31.1127	hot
755	Control	426.346	49	F	0	1	Normal	1	0	160	0	1	YES	0	no	no	pos	49.3531	hot
756	Control	270.775	49	F	0	1	Normal	1	0	160	0	1	NO	1	no	no	pos	54.0608	hot
757	Control	411.327	49	F	0	1	Overweight	2	0	160	0	0	NO	0	no	no	pos	50.841	cold
758	Case	292.394	18	M	0	1	Normal	2	0	164	0	1	NO	1	yes	no	pos	43.5577	hot	No	Yes
759	Control	368.198	18	M	0	1	Normal	3	1	164	0	0	NO	0	no	no	pos	35.8379	cold
760	Control	304.637	18	M	0	1	Normal	1	0	164	0	0	NO	0	no	no	neg	30.8284	cold
761	Control	320.524	18	M	0	1	Normal	1	0	164	0	0	NO	0	no	no	neg	48.2117	hot
762	Control	325.8	18	M	0	1	Normal	3	0	164	0	0	NO	0	no	no	pos	49.5172	hot
763	Case	350.865	32	M	0	0	Normal	1	0	166	0	1	NO	1	no	no	pos	26.4256	hot	No	Yes
764	Control	449.377	32	M	0	0	Normal	3	0	166	0	0	NO	0	no	no	pos	52.7801	hot
765	Control	524.537	32	M	0	1	Overweight	3	0	166	1	0	NO	1	no	no	pos	53.0631	hot
766	Control	409.463	32	M	0	1	Normal	3	0	166	0	0	YES	0	yes	no	pos	57.4376	cold
767	Case	135.626	21	M	0	1	Underweight	1	0	167	1	0	NO	1	no	no	pos	34.8351	hot	No	Yes
768	Control	482.518	21	M	0	1	Normal	1	1	167	0	1	YES	1	no	yes	pos	55.3471	hot
769	Control	508.041	21	M		1	Overweight	1	0	167	0	0	NO	0	yes	yes	neg	52.784	cold
770	Control	324.702	21	M	0	1		2	0	167	0	0	YES	0	no	no	neg	26.4322	hot
771	Control	418.006	21	M	0	1	Normal	1	0	167	0	0	NO	0	no	no	neg	52.8311	hot
772	Case	222.75	15	M	0	1	Normal	1	0	168	0	0	NO	1	no	no	pos	31.0198	hot	No	Yes
773	Control	377.531	15	M	0	1	Normal	2	0	168	0	0	NO	0	no	no	neg	29.4287	hot
774	Control	242.997	15	M	0	1	Normal	2	0	168	0	0	NO	0	no	no	pos	66.6238	hot
775	Control	370.186	15	M	0	1	Normal	2	0	168	0		YES	0	no	no	pos	32.0479	hot
776	Control	385.29	15	M	0	1	Normal	2	1	168	0	0	YES	1	no	no	pos	23.8178	hot
777	Case	179.94	18	M	0	1	Normal	1	0	169	0	0	NO	1	no	no	pos	38.6406	hot	No	Yes
778	Control	307.851	18	M	0	1	Normal	1	1	169	0	0	NO	0	no	no	neg	54.9215	hot
779	Control	344.64	18	M	0	1	Normal	2	1	169	0	1	NO	0	no	no	pos	57.3922	hot
780	Control	325.81	18	M	0	1	Normal	2	0	169	0	0	YES	1	no	no	pos	40.7949	hot
781	Control	340.055	18	M	0	1	Normal	1	0	169	0	0	NO	0	no	no	neg	54.2326	hot
782	Case	196.336	20	M	0	1	Overweight	3	0	170	0	0	NO	1	no	no	pos	45.9397	hot	No	Yes
783	Control	293.089	20	M	0	1	Normal	1	0	170	0	0	NO	0	no	no	neg	52.0517	hot
784	Control	408.49	20	M	0	1	Overweight	1	0	170	0	0	NO	0	no	no	neg	40.5728	hot
785	Control	399.925	20	M	0	1	Normal	1	0	170	0	0	NO	0	yes	no	pos	45.9837	hot
786	Case	292.089	19	M	0	1	Normal	2	0	173	1	0	NO	1	no	no	neg	40.5693	hot	No	Yes
787	Control	366.154	19	M	0	0	Overweight	3	1	173	0	0	NO	0	yes	yes	neg	31.3191	cold
788	Control	326.5	19	M	0	0	Normal	2	0	173	0	1	NO	0	no	no	pos	24.9568	hot
789	Control	215.708	19	M	0	1	Normal	2	0	173	0	0	NO	0	no	no	pos	62.1288	hot
790	Control	335.773	19	M	0	1	Normal	2	0	173	0	0	NO	1	no	no	neg	50.2734	hot
791	Case	277.209	25	M	0	1	Normal	1	0	174	1	0	NO	1	no	no	neg	15.7092	hot	No	Yes
792	Control	350.952	25	M	0	1	Normal	2	0	174	0	0	NO	0	no	no	pos	51.3647	hot
793	Control	358.707	25	M	0	1	Normal	1	0	174	0	1	NO		no	no	pos	55.0012	hot
794	Control	554.533	25	M		1	Normal	1	0	174	0	0	NO	0	no	no	pos	77.7962	hot
795	Control	414.947	25	M	0	1	Overweight	2	0	174	0	1	NO	0	no	no	pos	47.8129	cold
796	Case	283.212	48	M	0	1	Normal	2	0	175	1	0	NO	1	no	no	pos	23.7027	hot	No	Yes
797	Control	666.373	48	M	0	1	Normal	1	0	175	0	0	YES	1	no	yes	neg	53.6068	cold
798	Control	310.416	48	M	0	1	Normal	2	0	175	1	0	NO	1	yes	yes	neg	39.8402	hot
799	Control	303.648	48	M	0	0	Overweight	2	0	175	0	0	NO	1	no	no	pos	37.9089	cold
800	Case	234.798	20	F	0	1	Normal	2	0	176	0	1	NO	1	no	no	pos	37.8458	hot	No	Yes
801	Control	288.186	20	F	0	1	Normal	2	0	176	0		YES	0	no	no	pos	35.7809	hot
802	Control	308.009	20	F	0	1	Normal	1	0	176	0	0	NO	0	no	no	pos	46.4679	hot
803	Control	266.566	20	F	0	1	Normal	3	0	176	1	0	NO	1	yes	yes	neg	30.8273	hot
804	Control	270.257	20	F	0	1	Normal	1	0	176	0	0	NO	0	no	yes	pos	44.0193	hot
805	Case	292.787	26	M	0	1	Normal	1	0	177	0	1	NO	1	no	no	pos	39.1914	hot	No	Yes
806	Control	376.786	26	M	0	1	Normal	2	0	177	0	0	NO	0	no	no	pos	58.6603	hot
807	Control	433.009	26	M	0	1	Overweight	2	0	177	0	0	YES	0	no	no	neg	44.6292	hot
808	Control	473.167	26	M	0	1	Normal	3	0	177	1	0	NO	1	no	yes	pos	49.1918	hot
809	Control	259.177	26	M	0	1	Normal	3	0	177	0	0	NO		no	no	pos	65.6376	hot
810	Case	367.812	59	F	0	1	Overweight	1	0	178	0	1	NO	1	no	no	pos	51.5358	hot	No	Yes
811	Control	252.911	59	F	0	1	Overweight	2	0	178	0	1	NO	1	no	no	pos	42.6452	hot
812	Control	459.426	59	F	0	1	Normal	3	0	178	0	1	YES	0	no	no	pos	40.8108	hot
813	Control	368.308	59	F	0	1	Normal	1	0	178	0	0	NO	1	no	no	pos	54.4187	hot
814	Control	417.849	59	F	0	1	Overweight	2	0	178	0	0	YES	0	no	no	pos	43.4467	hot
815	Case	349.731	24	M	0	1	Overweight	1	0	179	0	1	NO	1	no	no	pos	62.0815	hot	No	Yes
816	Control	407.234	24	M	0	1	Normal	2	0	179	0	0	NO	1	no	no	pos	37.4578	cold
817	Control	329.687	24	M	0	1	Overweight	3	0	179	0	0	NO	0	no	yes	neg	36.9603	cold
818	Control	424.487	24	M	0	1	Normal	1	0	179	0	0	NO	0	yes	yes	neg	51.7133	hot
819	Control	353.444	24	M	0	1	Normal	2	1	179	0	0	YES	0	no	no	pos	62.0073	hot
820	Case	53.0658	19	M	0	0	Underweight	1	0	180	0	0	NO	1	no	no	pos	53.8303	hot	No	Yes
821	Control	353.495	19	M	0	1	Normal	3	0	180	0	0	NO	0	no	no	neg	35.4835	cold
822	Control	175.497	19	M	0	1	Normal	3	0	180	0	1	NO	0	no	no	neg	39.0315	hot
823	Control	369.482	19	M	0	1	Normal	1	0	180	0	0	NO	0	yes	no	neg	55.0958	hot
824	Control	306.094	19	M	0	0	Normal	1	0	180	0	0	NO	1	no	no	pos	63.0548	hot
825	Case	515.59	35	M	0	1	Overweight	2	0	181	1	0	NO	1	no		neg	42.8058	hot	No	No
826	Control	364.82	35	M	0	0	Normal	2	0	181	1	0	YES	1	yes	no	pos	44.9695	hot
827	Control	291.804	35	M	0	1	Normal	2	0	181	0	0	NO	0	no	no	pos	54.7199	hot
828	Control	573.628	35	M	0	1	Overweight	2	0	181	0	0	NO	0	yes	yes	pos	37.6861	hot
829	Control	369.357	35	M	0	1	Overweight	2	0	181	0	0	NO	1	no	no	neg	33.9455	hot
830	Case	439.779	55	M	0	1	Overweight	2	0	182	0	0	NO	1	yes	no	neg	46.9902	hot	No	Yes
831	Control	537.424	55	M	0	1	Overweight	3	1	182	0	0	NO		no	no	pos	61.6001	hot
832	Control	706.837	55	M	0	1	Overweight	2	0	182	0	0	NO	0	no	no	pos	52.0227	hot
833	Control	530.108	55	M	0	1	Overweight	1	0	182	0	1	NO	0	no	no	pos	62.4868	hot
834	Control	445.62	55	M	0	1	Overweight	3	0	182	0	0	NO	0	no	no	pos	35.7756	cold
835	Case	379.09	35	F	0	1	Overweight	2	0	183	0	0	NO	1	no	no	pos	34.1453	hot	No	Yes
836	Control	203.31	35	F	0	1	Normal	1	0	183	0	0	YES	0	no	no	neg	17.7611	cold
837	Control	395.834	35	F	0	1	Overweight	1	0	183	0	1	YES	1	no	no	pos	32.2431	hot
838	Control	331.495	35	F	0	1	Overweight	2	0	183	0	0	NO	0	no	no	neg	43.9511	hot
839	Control	258.178	35	F	0	1	Normal	3	0	183	0	1	YES	1	no	no	pos	22.5131	hot
840	Case	234.164	52	M	0	1	Normal	1	0	184	0	0	NO	1		no	pos	70.4571	hot	No	Yes
841	Control	447.188	52	M	0	1	Overweight	2	0	184	0	1	YES	1	no	yes	pos	48.2316	cold
842	Control	460.173	52	M	0	1	Overweight	3	0	184	0	1	NO		no	no	neg	35.1354	cold
843	Control	517.233	52	M	0	1	Overweight	2	0	184	1	1	YES	1	yes	yes	neg	51.5957	cold
844	Control	443.188	52	M	0	1	Overweight	3	0	184	0	0	NO	1	no	yes	pos	44.9624	hot
845	Case	237.387	30	F	0	1	Normal	2	0	185	0	0	NO	1	no	no	pos	52.14	hot	No	Yes
846	Control	305.067	30	F	0	1	Overweight	1	0	185	0	1	YES	1	no	no	pos	37.7892	cold
847	Control	355.706	30	F	0	1	Normal	1	0	185	0	0	YES	1	yes	yes	pos	37.8307	cold
848	Control	267.441	30	F	0	0	Overweight	2	0	185	1	1	YES	1	yes	no	pos	22.9126	hot
849	Control	315.289	30	F	0	1	Normal	2	0	185	0	0	NO	0	no	no	pos	67.1185	hot
850	Case	255.324	14	F	0	1	Normal	2	0	186	0	0	NO	1	no	no	pos	48.6014	hot	No	Yes
851	Control	291.945	14	F	0	1	Normal	1	1	186	0	0	NO	1	no	no	neg	34.6921	hot
852	Control	255.845	14	F	0	1	Normal	1	0	186	0	0	NO	0	no	no	neg	44.471	hot
853	Control	347.218	14	F	0	0	Overweight	3	0	186	0	0	NO	0	no	no	neg	38.699	hot
854	Control	288.248	14	F	0	1	Overweight	2	1	186	0	0	NO	0	no	no	pos	36.9673	hot
855	Case	223.534	34	M	0	1	Underweight		0	187	0	0	YES	1	yes	yes	neg	59.5324	hot	No	Yes
856	Control	371.721	34	M	0	1	Overweight	1	0	187	0	0	NO	0	no	yes	pos	61.9207	hot
857	Control	376.233	34	M	0	1	Overweight	2	0	187	0	0	NO	0	yes	no	pos	73.2528	hot
858	Control	430.387	34	M	0	1	Overweight	2	0	187	0	0	NO	1	no	no	pos	71.0897	hot
859	Control	513.287	34	M	0	1	Overweight	2	0	187	0	1	NO	1	no	no	neg	85.358	hot
860	Case	255.029	26	F	0	1	Normal	2	0	188	0	1	NO	1	no	no	pos	52.8853	hot	No	Yes
861	Control	418.214	26	F	0	1	Overweight	2	0	188	0	0	NO	0	no	no	pos	35.9975	hot
862	Control	247.375	26	F	0	0	Normal	3	0	188	0	0	YES	1	no	no	neg	52.0467	hot
863	Control	341.362	26	F	0	1	Normal	2	0	188	0	0	NO	1	no	no	pos	39.4751	cold
864	Control	313.736	26	F	0	1	Overweight	2	0	188	0	0	NO	1	no	no	neg	23.9118	hot
865	Case	356.708	37	M	0	1	Normal	1	0	189	0	0	NO	1	no	no	neg	54.2706	hot	Yes	Yes
866	Control	433.912	37	M	0	1	Normal	1	0	189	0	0	YES	0	no	no	neg	48.9939	cold
867	Control	387.028	37	M	0	1	Overweight	3	0	189	0	0	NO	0	no	no	pos	44.5207	hot
868	Control	530.174	37	M	0	0	Normal	3	0	189	0	0	NO	0	no	yes	neg	72.8261	hot
869	Control	547.841	37	M	0	1	Overweight	1	0	189	0	0	NO	1	no	no	neg	68.8002	cold
870	Case	128.316	16	F	0	1	Underweight	2	0	190	0	1	YES	1	no	no	pos	41.5953	hot	No	No
871	Control	387.139	16	F	0	1	Normal	2	1	190	0	0	NO	0	no	no	neg	42.8753	cold
872	Control	312.734	16	F	0	1	Normal	1	0	190	0	0	YES	0	no	no	pos	34.5598	cold
873	Control	289.026	16	F	0	1	Normal	2	0	190	0	1	NO	0	no	no	pos	35.486	cold
874	Control	536.53	16	F	0	1	Normal	1	1	190	0	0	YES	0	no	no	neg	36.4565	hot
875	Case	365.741	55	F	0	1	Normal	2	0	191	0	1	NO	1	no	no	pos	40.2413	cold	No	No
876	Control	396.451	55	F		1	Overweight	1	0	191	0		YES	0	no	no	pos	39.4011	hot
877	Control	501.922	55	F	0	1	Overweight	1	0	191	0	1	YES	1	no	no	pos	39.1335	hot
878	Control	252.781	55	F	0	1	Normal	2	0	191	0	0	YES	0	no	no	pos	45.2325	hot
879	Control	327.131	55	F	0	1	Overweight	1	0	191	0	0	YES	1	no	no	pos	42.207	cold
880	Case	202.252	22	F	0	1	Normal	3	0	192	0	0	NO	1	no	no	neg	22.4622	cold	No	Yes
881	Control	372.35	22	F	0	1	Overweight	2	0	192	0	0	YES			no	pos	43.1176	hot
882	Control	283.505	22	F	0	1	Normal	3	0	192	0	0	YES	1	no	no	pos	54.7015	hot
883	Control	265.428	22	F	0	0	Normal	1	0	192	0	0	NO	1	no	no	neg	34.1915	cold
884	Control	342.749	22	F	0	1	Normal	2	0	192	0	1	NO	0	no	no	neg	30.1068	cold
885	Case	341.9	23	M	0	1	Normal	2	0	193	0	0	NO	1	no	yes	pos	41.3274	cold	No	Yes
886	Control	304.83	23	M	0	1	Normal	1	0	193	0	0	NO		no	yes	neg	29.5956	cold
887	Control	220.304	23	M	0	1	Normal	1	0	193	0	1	NO	0	no	no	pos	32.0288	hot
888	Control	372.376	23	M	0	1	Overweight	3	0	193	0	1	NO	0	no	no	pos	47.3048	hot
889	Control	272.978	23	M	0	1	Normal	2	0	193	0	0	NO	0	yes	no	pos	56.6926	hot
