# Supplementary material for: Vitamin D status and risk of incident tuberculosis disease: A nested case-control study, systematic review, and individual-participant data meta-analysis
Source: PLoS Med. 2019 Sep 11;16(9):e1002907. doi: 10.1371/journal.pmed.1002907 (PMC6738590; doi:10.1371/journal.pmed.1002907)
Supplement: S2 Data — (CSV) [file pmed.1002907.s002.csv]

Author	Country	age	gender	HIV_status	Baseline_vitD	BMI category
Murray	Peru1	21	Female	Negative	12.01710981	0
Murray	Peru1	15	Male	Negative	12.83970871	0
Murray	Peru1	15	Male	Negative	9.542381905	0
Murray	Peru1	48	Female	Negative	25.50801282	2
Murray	Peru1	34	Male	Negative	22.17279046	2
Murray	Peru1	15	Female	Negative	14.09465427	0
Murray	Peru1	11	Female	Negative	12.90316713	0
Murray	Peru1	24	Male	Negative	22.61057692	2
Murray	Peru1	16	Male	Negative	23.00360577	0
Murray	Peru1	18	Male	Negative	16.96348888	0
Murray	Peru1	17	Female	Negative	21.05528846	2
Murray	Peru1	45	Male	Negative	29.87139423	2
Murray	Peru1	24	Male	Negative	14.20462433	0
Murray	Peru1	15	Male	Negative	11.79035733	0
Murray	Peru1	30	Female	Negative	15.13989954	2
Murray	Peru1	20	Female	Negative	20.42625718	2
Murray	Peru1	32	Male	Negative	17.05073318	0
Murray	Peru1	26	Female	Negative	14.42207125	2
Murray	Peru1	21	Female	Negative	14.23586128	0
Murray	Peru1	11	Female	Negative	15.42170667	0
Murray	Peru1	26	Male	Negative	14.79911249	0
Murray	Peru1	20	Female	Negative	14.3353055	0
Murray	Peru1	28	Male	Negative	36.984375	0
Murray	Peru1	31	Female	Negative	12.73902248	0
Murray	Peru1	22	Female	Negative	17.27466159	2
Murray	Peru1	5	Male	Negative	17.94171198	0
Murray	Peru1	3	Male	Negative	17.13032668	2
Murray	Peru1	32	Male	Negative	15.52534127	1
Murray	Peru1	13	Female	Negative	28.54086538	2
Murray	Peru1	21	Male	Negative	22.17433253	0
Murray	Peru1	20	Female	Negative	15.67989597	0
Murray	Peru1	15	Male	Negative	26.69223879	0
Murray	Peru1	44	Male	Negative	17.78470982	2
Murray	Peru1	20	Female	Negative	18.61694272	0
Murray	Peru1	35	Female	Negative	20.81816169	0
Murray	Peru1	55	Male	Negative	24.67952553	2
Murray	Peru1	34	Male	Negative	24.80796939	2
Murray	Peru1	32	Male	Negative	21.14587721	0
Murray	Peru1	26	Male	Negative	23.50172189	0
Murray	Peru1	37	Male	Negative	19.62896065	0
Murray	Peru1	20	Male	Negative	20.85405021	0
Murray	Peru1	14	Female	Negative	50.84789968	0
Murray	Peru1	22	Female	Negative	21.91568055	0
Murray	Peru1	21	Female	Negative	19.73735893	0
Murray	Peru1	52	Male	Negative	20.67135082	2
Murray	Peru1	26	Female	Negative	20.85204617	0
Murray	Peru1	16	Female	Negative	22.06530449	0
Murray	Peru1	17	Male	Negative	18.5713141	2
Murray	Peru1	25	Male	Negative	9.313668972	0
Murray	Peru1	24	Female	Negative	23.45552885	0
Murray	Peru1	44	Female	Negative	29.31049679	2
Murray	Peru1	16	Female	Negative	17.17760434	0
Murray	Peru1	52	Male	Negative	19.32355753	2
Murray	Peru1	31	Female	Negative	11.36897905	2
Murray	Peru1	31	Female	Negative	18.40967747	0
Murray	Peru1	28	Female	Negative	11.02464869	0
Murray	Peru1	24	Male	Negative	35.18990385	0
Murray	Peru1	46	Female	Negative	23.99479167	2
Murray	Peru1	27	Male	Negative	17.52564103	0
Murray	Peru1	28	Male	Negative	17.09374725	0
Murray	Peru1	33	Male	Negative	27.03507792	2
Murray	Peru1	22	Female	Negative	13.69851214	0
Murray	Peru1	12	Female	Negative	17.03926282	0
Murray	Peru1	15	Female	Negative	16.31225043	2
Murray	Peru1	19	Male	Negative	12.54771422	2
Murray	Peru1	18	Male	Negative	12.35113541	0
Murray	Peru1	11	Female	Negative	13.31467908	2
Murray	Peru1	31	Female	Negative	14.68180921	2
Murray	Peru1	21	Male	Negative	21.14741644	2
Murray	Peru1	24	Male	Negative	15.00713335	0
Murray	Peru1	31	Female	Negative	18.89292208	2
Murray	Peru1	49	Female	Negative	14.54183245	2
Murray	Peru1	57	Female	Negative	18.26402244	2
Murray	Peru1	48	Male	Negative	21.4771023	0
Murray	Peru1	23	Male	Negative	11.8572184	0
Murray	Peru1	18	Male	Negative	14.35813094	0
Murray	Peru1	22	Female	Negative	12.06201808	0
Murray	Peru1	23	Male	Negative	20.78325321	2
Murray	Peru1	34	Male	Negative	12.78671876	2
Murray	Peru1	53	Male	Negative	12.77944125	2
Murray	Peru1	18	Female	Negative	17.74799679	2
Murray	Peru1	16	Female	Negative	13.84606631	2
Murray	Peru1	26	Female	Negative	15.81535285	0
Murray	Peru1	28	Male	Negative	22.59362608	2
Murray	Peru1	16	Female	Negative	16.68309295	2
Murray	Peru1	28	Female	Negative	9.778264451	2
Murray	Peru1	21	Female	Negative	10.80997625	0
Murray	Peru1	35	Female	Negative	7.115816066	0
Murray	Peru1	18	Male	Negative	22.64663462	0
Murray	Peru1	16	Female	Negative	14.21715996	2
Murray	Peru1	31	Male	Negative	22.82652244	2
Murray	Peru1	25	Male	Negative	20.72475962	2
Murray	Peru1	15	Female	Negative	12.43734369	2
Murray	Peru1	28	Female	Negative	15.23269314	0
Murray	Peru1	18	Male	Negative	15.16871808	0
Murray	Peru1	31	Female	Negative	8.267006181	2
Murray	Peru1	32	Male	Negative	15.53005304	2
Murray	Peru1	24	Male	Negative	14.80780284	2
Murray	Peru1	30	Female	Negative	15.15651436	0
Murray	Peru1	18	Male	Negative	17.61458333	0
Murray	Peru1	35	Female	Negative	20.37533487	2
Murray	Peru1	52	Male	Negative	14.07669472	2
Murray	Peru1	19	Male	Negative	14.21614964	0
Murray	Peru1	36	Female	Negative	15.27724359	0
Murray	Peru1	37	Male	Negative	17.83683333	2
Murray	Peru1	24	Male	Negative	16.06025732	2
Murray	Peru1	20	Female	Negative	12.35066371	0
Murray	Peru1	43	Male	Negative	19.42746282	2
Murray	Peru1	21	Female	Negative	18.34294872	0
Murray	Peru1	25	Male	Negative	19.66907051	2
Murray	Peru1	15	Male	Negative	17.16706731	2
Murray	Peru1	21	Male	Negative	10.58984252
Murray	Peru1	45	Female	Negative	19.45873397	2
Murray	Peru1	24	Female	Negative	15.02564103	0
Murray	Peru1	54	Female	Negative	19.94150641	2
Murray	Peru1	13	Male	Negative	14.56410256	0
Murray	Peru1	16	Female	Negative	14.60596762	0
Murray	Peru1	35	Male	Negative	18.01661281	0
Murray	Peru1	28	Male	Negative	13.5442564	0
Murray	Peru1	64	Female	Negative	23.34254808	2
Murray	Peru1	35	Female	Negative	12.91789821	2
Murray	Peru1	28	Female	Negative	9.0308728	2
Murray	Peru1	31	Female	Negative	14.7494643	0
Murray	Peru1	48	Female	Negative	23.31570513	2
Murray	Peru1	19	Male	Negative	9.99873449	0
Murray	Peru1	20	Male	Negative	16.25511404	2
Murray	Peru1	56	Female	Negative	29.68509615	2
Murray	Peru1	31	Female	Negative	21.34128261	2
Murray	Peru1	44	Male	Negative	16.62063797	0
Murray	Peru1	24	Male	Negative	9.043081705	2
Murray	Peru1	20	Female	Negative	9.585498857	0
Murray	Peru1	23	Male	Negative	33.09815705	2
Murray	Peru1	67	Female	Negative	30.46073718	2
Murray	Peru1	33	Male	Negative	32.65985577	0
Murray	Peru1	48	Male	Negative	15.96160925	0
Murray	Peru1	49	Female	Negative	12.46503246	0
Murray	Peru1	53	Male	Negative	20.77440988	2
Murray	Peru1	35	Female	Negative	17.00477654	2
Murray	Peru1	53	Male	Negative	21.09754068	2
Murray	Peru1	25	Female	Negative	20.09495192	2
Murray	Peru1	20	Female	Negative	15.55781527	0
Murray	Peru1	20	Female	Negative	17.63593053	0
Murray	Peru1	5	Male	Negative	11.28300966	0
Murray	Peru1	24	Male	Negative	31.52483974	0
Murray	Peru1	18	Male	Negative	22.00380547	0
Murray	Peru1	54	Female	Negative	36.82572115	2
Murray	Peru1	18	Male	Negative	25.15304487	0
Murray	Peru1	14	Female	Negative	13.89907845	2
Murray	Peru1	21	Male	Negative	21.16631518	0
Murray	Peru1	21	Female	Negative	21.38421474	0
Murray	Peru1	18	Female	Negative	22.98237179	2
Murray	Peru1	14	Female	Negative	17.81689295	0
Murray	Peru1	49	Female	Negative	32.56370192	2
Murray	Peru1	26	Male	Negative	20.20232372	2
Murray	Peru1	26	Male	Negative	11.87535221	0
Murray	Peru1	26	Female	Negative	9.580057949	2
Murray	Peru1	26	Male	Negative	17.88027309	2
Murray	Peru1	52	Male	Negative	18.01377843	2
Murray	Peru1	24	Male	Negative	20.71847565	0
Murray	Peru1	24	Male	Negative	16.01691604	2
Murray	Peru1	35	Female	Negative	24.53044872	2
Murray	Peru1	49	Female	Negative	13.3643328	2
Murray	Peru1	19	Male	Negative	20.14157262	0
Murray	Peru1	17	Female	Negative	21.23477564	0
Murray	Peru1	20	Female	Negative	39.13261218	2
Murray	Peru1	20	Male	Negative	18.42294406	0
Murray	Peru1	19	Male	Negative	24.89133667	0
Murray	Peru1	30	Female	Negative	9.179723554	2
Murray	Peru1	14	Female	Negative	14.05032175	0
Murray	Peru1	53	Female	Negative	19.8455697	2
Murray	Peru1	22	Female	Negative	16.37179487	0
Murray	Peru1	21	Male	Negative	20.34535256	2
Murray	Peru1	19	Male	Negative	22.07364039	0
Murray	Peru1	30	Male	Negative	30.81089744	2
Murray	Peru1	27	Male	Negative	32.42107372	2
Murray	Peru1	44	Male	Negative	12.03623031	2
Murray	Peru1	55	Female	Negative	15.78570848	2
Murray	Peru1	26	Male	Negative	19.70825799	0
Murray	Peru1	55	Male	Negative	20.84241871	2
Murray	Peru1	21	Male	Negative	36.9599359	0
Murray	Peru1	53	Female	Negative	17.66866987	0
Murray	Peru1	53	Male	Negative	21.86307999	1
Murray	Peru1	19	Male	Negative	31.03685897	0
Murray	Peru1	16	Male	Negative	35.17908654	0
Murray	Peru1	38	Female	Negative	32.12019231	2
Murray	Peru1	47	Male	Negative	31.15945513	2
Murray	Peru1	35	Female	Negative	17.60860522	2
Murray	Peru1	12	Male	Negative	34.64342949	0
Murray	Peru1	24	Male	Negative	24.8426532	0
Murray	Peru1	34	Male	Negative	27.99439103	2
Murray	Peru1	30	Female	Negative	26.89041141	0
Murray	Peru1	25	Male	Negative	20.57879018	0
Murray	Peru1	49	Female	Negative	19.77286406	2
Murray	Peru1	14	Female	Negative	14.56798986	0
Murray	Peru1	34	Male	Negative	29.34806574	2
Murray	Peru1	37	Female	Negative	21.68229167	0
Murray	Peru1	33	Male	Negative	12.40318373	2
Murray	Peru1	33	Male	Negative	17.48245004	2
Murray	Peru1	12	Female	Negative	20.68028846	2
Murray	Peru1	55	Male	Negative	25.03478945	2
Murray	Peru1	33	Male	Negative	20.29660517	2
Murray	Peru1	19	Male	Negative	15.63761885	0
Murray	Peru1	44	Female	Negative	24.89503205	0
Murray	Peru1	18	Male	Negative	19.31557546	0
Murray	Peru1	18	Male	Negative	18.90234383	0
Murray	Peru1	33	Male	Negative	26.15652463	0
Murray	Peru1	25	Male	Negative	19.99431244	0
Murray	Peru1	18	Male	Negative	22.99366903	0
Murray	Peru1	20	Female	Negative	37.47996795	2
Murray	Peru1	23	Male	Negative	12.83204224	0
Murray	Peru1	23	Male	Negative	28.10376603	2
Murray	Peru1	15	Female	Negative	21.77844551	0
Murray	Peru1	31	Female	Negative	19.65982762	2
Murray	Peru1	14	Female	Negative	15.50440008	2
Murray	Peru1	31	Female	Negative	24.00191375	2
Murray	Peru1	33	Male	Negative	8.288848274	0
Murray	Peru1	47	Male	Negative	41.2724359	2
Murray	Peru1	56	Female	Negative	28.22115385	2
Murray	Peru1	18	Male	Negative	16.34410948	0
Murray	Peru1	43	Male	Negative	23.76718577	2
Murray	Peru1	23	Male	Negative	18.95222631	2
Murray	Peru1	49	Female	Negative	14.23700408	0
Murray	Peru1	55	Female	Negative	38.39383013	2
Murray	Peru1	8	Female	Negative	31.49759615	2
Murray	Peru1	5	Male	Negative	24.13667034	0
Murray	Peru1	17	Male	Negative	28.8213141	0
Murray	Peru1	24	Male	Negative	44.1025641	0
Murray	Peru1	33	Female	Negative	27.47275641	2
Murray	Peru1	54	Female	Negative	26.84174679	2
Murray	Peru1	17	Female	Negative	23.01001603	0
Murray	Peru1	26	Male	Negative	20.23060115	0
Murray	Peru1	14	Female	Negative	15.75729309	0
Murray	Peru1	38	Female	Negative	39.91546474	2
Murray	Peru1	17	Female	Negative	33.62660256	2
Murray	Peru1	12	Female	Negative	18.98157051	0
Murray	Peru1	11	Male	Negative	17.4768935	0
Murray	Peru1	26	Male	Negative	29.54046474	0
Murray	Peru1	14	Female	Negative	14.81063294	2
Murray	Peru1	21	Female	Negative	35.82692308	0
Murray	Peru1	15	Female	Negative	11.2082461	0
Murray	Peru1	23	Female	Negative	53.53245192	0
Murray	Peru1	55	Female	Negative	15.67849719	2
Murray	Peru1	54	Female	Negative	22.64823718	0
Murray	Peru1	45	Male	Negative	34.27123397	2
Murray	Peru1	3	Male	Negative	28.26561098	2
Murray	Peru1	46	Male	Negative	32.75641026	2
Murray	Peru1	26	Male	Negative	23.30621974	0
Murray	Peru1	24	Female	Negative	34.51001603	0
Murray	Peru1	35	Female	Negative	21.11893007	2
Murray	Peru1	21	Male	Negative	32.04607372	0
Murray	Peru1	17	Female	Negative	20.08413462	0
Murray	Peru1	32	Male	Negative	25.45715484	2
Murray	Peru1	19	Male	Negative	25.26232526	0
Murray	Peru1	37	Male	Negative	28.76442308	0
Murray	Peru1	11	Male	Negative	18.48164184	0
Murray	Peru1	32	Male	Negative	21.25926263	2
Murray	Peru1	18	Male	Negative	41.22876603	0
Murray	Peru1	18	Male	Negative	30.16731576	0
Murray	Peru1	33	Female	Negative	38.34775641	0
Murray	Peru1	26	Male	Negative	26.29711228	0
Murray	Peru1	31	Female	Negative	19.52880973	2
Murray	Peru1	46	Female	Negative	25.91546474	2
Murray	Peru1	23	Male	Negative	22.71337476	0
Murray	Peru1	19	Female	Negative	28.79487179	0
Murray	Peru1	37	Male	Negative	29.17713583	0
Murray	Peru1	11	Female	Negative	15.04233365	0
Murray	Peru1	53	Male	Negative	22.58814103	2
Murray	Peru1	35	Female	Negative	9.01968318	0
Murray	Peru1	20	Female	Negative	17.75569795	0
Murray	Peru1	54	Female	Negative	23.30208333	2
Murray	Peru1	34	Female	Negative	25.30849359	0
Murray	Peru1	45	Female	Negative	26.3193109	2
Murray	Peru1	23	Male	Negative	36.69831731	2
Murray	Peru1	18	Male	Negative	33.47195513	0
Murray	Peru1	31	Female	Negative	18.46777986	0
Murray	Peru1	11	Male	Negative	30.28631418	0
Murray	Peru1	16	Male	Negative	36.73557692	0
Murray	Peru1	15	Female	Negative	26.57491987	0
Murray	Peru1	19	Male	Negative	27.66546474	0
Murray	Peru1	16	Female	Negative	36.74799679	0
Murray	Peru1	50	Male	Negative	41.24479167	0
Murray	Peru1	12	Female	Negative	30.66586538	0
Murray	Peru1	33	Male	Negative	24.56982148	2
Murray	Peru1	11	Male	Negative	25.86712686	0
Murray	Peru1	5	Male	Negative	20.59832574	2
Murray	Peru1	32	Male	Negative	29.67979883	2
Murray	Peru1	49	Female	Negative	24.72438563	0
Murray	Peru1	24	Female	Negative	25.546875	2
Murray	Peru1	67	Female	Negative	24.77844551	0
Murray	Peru1	34	Male	Negative	22.55226274	0
Murray	Peru1	25	Male	Negative	22.03571948	0
Murray	Peru1	19	Male	Negative	26.41706731	0
Murray	Peru1	23	Male	Negative	41.72796474	0
Murray	Peru1	17	Male	Negative	28.12780449	1
Murray	Peru1	25	Male	Negative	29.28525641	0
Murray	Peru1	22	Male	Negative	31.55448718	2
Murray	Peru1	40	Female	Negative	22.95352564	2
Murray	Peru1	28	Female	Negative	13.31522043	0
Murray	Peru1	43	Male	Negative	21.75785455	2
Murray	Peru1	34	Male	Negative	23.64538627	2
Murray	Peru1	71	Male	Negative	23.46396765	2
Murray	Peru1	24	Female	Negative	29.93149038	0
Murray	Peru1	28	Female	Negative	39.36939103	0
Murray	Peru1	19	Female	Negative	24.44310897	0
Murray	Peru1	47	Male	Negative	25.18149038	2
Murray	Peru1	55	Female	Negative	18.1219977	0
Murray	Peru1	53	Female	Negative	23.07211538	2
Murray	Peru1	79	Male	Negative	24.25600962	0
Murray	Peru1	37	Female	Negative	26.24799679	2
Murray	Peru1	26	Male	Negative	25.90264423	0
Murray	Peru1	25	Female	Negative	44.47435897	0
Murray	Peru1	36	Female	Negative	30.00600962	2
Murray	Peru1	14	Female	Negative	18.1612615	0
Murray	Peru1	40	Female	Negative	31.765625	2
Murray	Peru1	16	Female	Negative	40.85136218	0
Murray	Peru1	15	Female	Negative	25.94070513	2
Murray	Peru1	24	Male	Negative	19.03523035	0
Murray	Peru1	26	Male	Negative	19.8146049	2
Murray	Peru1	49	Female	Negative	21.65898588	0
Murray	Peru1	24	Male	Negative	26.7275641	2
Murray	Peru1	21	Male	Negative	26.99759615	0
Murray	Peru1	35	Male	Negative	21.92304661	0
Murray	Peru1	46	Female	Negative	30.51121795	0
Murray	Peru1	3	Male	Negative	20.31342073	0
Murray	Peru1	17	Male	Negative	30.28165064	0
Murray	Peru1	59	Female	Negative	17.08541421	2
Murray	Peru1	55	Female	Negative	17.28325321	2
Murray	Peru1	5	Male	Negative	18.67867049	0
Murray	Peru1	14	Male	Negative	22.97115385	0
Murray	Peru1	18	Female	Negative	29.58092949	0
Murray	Peru1	26	Male	Negative	22.32491987	2
Murray	Peru1	40	Female	Negative	22.10536859	2
Murray	Peru1	35	Female	Negative	25.49759615	2
Murray	Peru1	45	Male	Negative	35.13301282	0
Murray	Peru1	25	Male	Negative	31.16834543	0
Murray	Peru1	25	Male	Negative	25.23335256	2
Murray	Peru1	20	Male	Negative	31.84014423	0
Murray	Peru1	26	Male	Negative	37.03645833	0
Murray	Peru1	64	Male	Negative	27.01121795	0
Murray	Peru1	53	Female	Negative	33.41025641	2
Murray	Peru1	34	Male	Negative	29.81650641	2
Murray	Peru1	64	Female	Negative	27.45352564	0
Murray	Peru1	37	Female	Negative	32.92628205	0
Murray	Peru1	58	Male	Negative	28.61217949	2
Murray	Peru1	53	Female	Negative	25.0634613	2
Murray	Peru1	53	Female	Negative	19.37785495	2
Murray	Peru1	19	Female	Negative	20.58573718	0
Murray	Peru1	12	Male	Negative	21.37980769	2
Murray	Peru1	71	Male	Negative	23.81146298	0
Murray	Peru1	68	Male	Negative	22.38541667	0
Murray	Peru1	45	Male	Negative	25.09174679	2
Murray	Peru1	22	Female	Negative	29.46033654	0
Murray	Peru1	28	Male	Negative	41.64663462	0
Murray	Peru1	19	Male	Negative	42.02403846	0
Murray	Peru1	18	Male	Negative	21.72780224	0
Murray	Peru1	25	Male	Negative	28.91025641	0
Murray	Peru1	33	Female	Negative	32.29246795	2
Murray	Peru1	11	Male	Negative	31.06813321	0
Murray	Peru1	59	Female	Negative	21.80235192	0
Murray	Peru1	48	Female	Negative	26.36017628	2
Murray	Peru1	28	Male	Negative	23.68589744	2
Murray	Peru1	31	Male	Negative	21.89022436	2
Murray	Peru1	35	Male	Negative	15.09860165	2
Murray	Peru1	12	Female	Negative	25.69551282	0
Murray	Peru1	15	Female	Negative	19.05850189	0
Murray	Peru1	16	Male	Negative	36.19671474	0
Murray	Peru1	21	Male	Negative	27.90785256	0
Murray	Peru1	55	Female	Negative	23.3818109	2
Murray	Peru1	22	Male	Negative	26.43950321	2
Murray	Peru1	26	Male	Negative	26.96474359	2
Murray	Peru1	19	Female	Negative	22.88060897	0
Murray	Peru1	12	Female	Negative	24.72395833	0
Murray	Peru1	57	Female	Negative	22.48317308	2
Murray	Peru1	48	Female	Negative	30.68309295	2
Murray	Peru1	25	Female	Negative	22.2880609	2
Murray	Peru1	42	Female	Negative	21.07772436	0
Murray	Peru1	19	Female	Negative	39.01041667	0
Murray	Peru1	59	Female	Negative	16.3504858	0
Murray	Peru1	49	Female	Negative	17.66952416	2
Murray	Peru1	21	Male	Negative	33.12339744	0
Murray	Peru1	18	Female	Negative	29.62059295	0
Murray	Peru1	53	Female	Negative	38.72235577	0
Murray	Peru1	17	Female	Negative	26.87580128	0
Murray	Peru1	19	Male	Negative	24.89783654	0
Murray	Peru1	25	Male	Negative	16.05849359	0
Murray	Peru1	27	Male	Negative	35.91145833	0
Murray	Peru1	49	Female	Negative	20.36900675	2
Murray	Peru1	35	Male	Negative	13.59994689	2
Murray	Peru1	3	Female	Negative	24.25400641	0
Murray	Peru1	28	Female	Negative	37.42508013	2
Murray	Peru1	16	Male	Negative	38.24639423	0
Murray	Peru1	24	Female	Negative	31.50320513	2
Murray	Peru1	15	Female	Negative	20.9463141	0
Murray	Peru1	16	Female	Negative	21.57572115	0
Murray	Peru1	23	Male	Negative	36.86017628	0
Murray	Peru1	46	Female	Negative	26.99198718	2
Murray	Peru1	71	Male	Negative	12.02960808	2
Murray	Peru1	23	Male	Negative	15.28365385	0
Murray	Peru1	3	Female	Negative	31.43189103	0
Murray	Peru1	8	Female	Negative	28.54967949	2
Murray	Peru1	33	Female	Negative	23.42548077	0
Murray	Peru1	11	Female	Negative	14.30351504	0
Murray	Peru1	40	Female	Negative	12.55408654	0
Murray	Peru1	16	Male	Negative	28.22195513	0
Murray	Peru1	25	Male	Negative	21.95030469	2
Murray	Peru1	18	Male	Negative	21.641934	0
Murray	Peru1	18	Male	Negative	20.6181891	2
Murray	Peru1	18	Female	Negative	18.94350962	0
Murray	Peru1	50	Male	Negative	16.22315705	2
Murray	Peru1	8	Female	Negative	28.31089744	0
Murray	Peru1	17	Male	Negative	27.39463141	0
Murray	Peru1	26	Male	Negative	30.58333333	2
Murray	Peru1	31	Male	Negative	34.55008013	2
Murray	Peru1	57	Female	Negative	24.49879808	0
Murray	Peru1	53	Male	Negative	29.38221154	2
Murray	Peru1	16	Male	Negative	22.06009615	0
Murray	Peru1	30	Female	Negative	20.27083333	0
Murray	Peru1	38	Female	Negative	33.63701923	2
Murray	Peru1	26	Male	Negative	37.70753205	0
Murray	Peru1	16	Male	Negative	29.50080128	0
Murray	Peru1	38	Female	Negative	20.6963141	0
Murray	Peru1	12	Female	Negative	23.54126603	2
Murray	Peru1	19	Male	Negative	42.32211538	0
Murray	Peru1	16	Male	Negative	30.26482372	0
Murray	Peru1	33	Female	Negative	27.90785256	2
Murray	Peru1	15	Male	Negative	32.67147436	0
Murray	Peru1	25	Female	Negative	24.58133013	0
Murray	Peru1	21	Female	Negative	33.68709936	0
Murray	Peru1	21	Female	Negative	22.30328526	0
Murray	Peru1	16	Male	Negative	24.19070513	0
Murray	Peru1	15	Male	Negative	35.50961538	2
Murray	Peru1	28	Male	Negative	18.42396562	2
Murray	Peru1	12	Male	Negative	30.49038462	0
Murray	Peru1	34	Male	Negative	27.08631573	2
Murray	Peru1	42	Female	Negative	13.69791667	2
Murray	Peru1	8	Female	Negative	32.41666667	0
Murray	Peru1	24	Male	Negative	27.56810897	0
Murray	Peru1	13	Male	Negative	34.39302885	0
Murray	Peru1	17	Male	Negative	33.97035256	0
Murray	Peru1	19	Female	Negative	25.53084936	0
Murray	Peru1	40	Female	Negative	22.03245192	2
Murray	Peru1	3	Female	Negative	22.77964744	0
Murray	Peru1	15	Male	Negative	22.40104167	0
Murray	Peru1	13	Female	Negative	32.70953526	0
Murray	Peru1	3	Male	Negative	19.95891786	0
Murray	Peru1	23	Male	Negative	47.33012821	0
Murray	Peru1	19	Female	Negative	37.0625	0
Murray	Peru1	79	Male	Negative	12.36658654	2
Murray	Peru1	35	Female	Negative	17.11489634	0
Murray	Peru1	46	Male	Negative	33.5869391	2
Murray	Peru1	16	Male	Negative	20.25520833	0
Murray	Peru1	21	Female	Negative	17.58482271	0
Murray	Peru1	31	Female	Negative	17.63027687	2
Murray	Peru1	18	Female	Negative	27.20592949	0
Murray	Peru1	25	Male	Negative	19.15581857	2
Murray	Peru1	64	Male	Negative	24.52524038	0
Murray	Peru1	20	Female	Negative	21.20072115	2
Murray	Peru1	13	Female	Negative	18.39983974	0
Murray	Peru1	31	Female	Negative	21.74639423	2
Murray	Peru1	16	Female	Negative	20.71314103	0
Murray	Peru1	34	Male	Negative	18.82171474	0
Murray	Peru1	45	Male	Negative	18.92267628	2
Murray	Peru1	38	Female	Negative	17.61097756	0
Murray	Peru1	47	Male	Negative	9.098557692	0
Murray	Peru1	12	Male	Negative	22.11298077	0
Murray	Peru1	62	Female	Negative	26.57211538	2
Murray	Peru1	14	Female	Negative	26.9775641	0
Murray	Peru1	53	Male	Negative	20.92958423	2
Murray	Peru1	25	Male	Negative	18.74599359	0
Murray	Peru1	17	Male	Negative	18.78125	0
Murray	Peru1	45	Male	Negative	15.87139423	0
Murray	Peru1	61	Female	Negative	32.42884975	2
Murray	Peru1	23	Male	Negative	26.82772436	2
Murray	Peru1	71	Male	Negative	24.55782201	0
Murray	Peru1	3	Female	Negative	25.54407051	0
Murray	Peru1	23	Male	Negative	19.77644231	0
Murray	Peru1	54	Female	Negative	18.29447115	2
Murray	Peru1	79	Male	Negative	22.07532051	0
Murray	Peru1	21	Female	Negative	15.36939103	2
Murray	Peru1	69	Male	Negative	10.53445513	0
Murray	Peru1	69	Male	Negative	12.78846154	2
Murray	Peru1	79	Male	Negative	28.02844551	0
Murray	Peru1	20	Female	Negative	18.86979167	2
Murray	Peru1	43	Male	Negative	17.32537889	2
Murray	Peru1	22	Male	Negative	21.04246795	2
Murray	Peru1	19	Male	Negative	15.45913462	0
Murray	Peru1	15	Female	Negative	19.54326923	0
Murray	Peru1	12	Female	Negative	13.84855769
Murray	Peru1	24	Male	Negative	11.34415064	0
Murray	Peru1	64	Male	Negative	17.59935897	0
Murray	Peru1	3	Male	Negative	16.48846286	0
Murray	Peru1	27	Male	Negative	18.95673077	2
Murray	Peru1	20	Male	Negative	15.07884106	2
Murray	Peru1	47	Male	Negative	21.79887821	2
Murray	Peru1	19	Male	Negative	11.93349359	0
Murray	Peru1	22	Female	Negative	14.11057692	0
Murray	Peru1	50	Male	Negative	17.68389423	2
Murray	Peru1	69	Male	Negative	20.80689103	2
Murray	Peru1	23	Male	Negative	21.48717949	0
Murray	Peru1	37	Male	Negative	27.56416945	2
Murray	Peru1	25	Male	Negative	17.97956731	0
Murray	Peru1	16	Male	Negative	26.73116987	0
Murray	Peru1	17	Male	Negative	18.10616987	0
Murray	Peru1	12	Male	Negative	26.37940705	0
Murray	Peru1	62	Female	Negative	19.50320513	2
Murray	Peru1	33	Female	Negative	15.3056891	2
Murray	Peru1	38	Female	Negative	17.85416667	2
Murray	Peru1	58	Male	Negative	14.70713141	2
Murray	Peru1	42	Female	Negative	17.77684295	0
Murray	Peru1	17	Female	Negative	15.37580128	0
Murray	Peru1	22	Male	Negative	17.30488782	0
Murray	Peru1	15	Female	Negative	21.04246795	0
Murray	Peru1	8	Female	Negative	8.102964744	2
Murray	Peru1	27	Male	Negative	15.39783654	0
Murray	Peru1	24	Female	Negative	18.71274038	0
Murray	Peru1	3	Female	Negative	15.01362179	0
Murray	Peru1	16	Female	Negative	21.96834936	0
Murray	Peru1	13	Male	Negative	21.97355769	0
Murray	Peru1	12	Female	Negative	26.09294872	0
Murray	Peru1	30	Male	Negative	23.19190705	0
Murray	Peru1	53	Male	Negative	13.40544872	2
Murray	Peru1	18	Male	Negative	24.77003205	0
Murray	Peru1	26	Male	Negative	25.24479167	2
Murray	Peru1	23	Male	Negative	17.37620192	2
Murray	Peru1	49	Female	Negative	19.32974986	2
Murray	Peru1	17	Male	Negative	18.45673077	0
Murray	Peru1	31	Female	Negative	19.21394231	2
Murray	Peru1	37	Male	Negative	12.18149038	2
Murray	Peru1	17	Female	Negative	23.36137821	0
Murray	Peru1	71	Male	Negative	15.38407363	2
Murray	Peru1	43	Male	Negative	13.20995516	2
Murray	Peru1	61	Female	Negative	23.55088141	2
Murray	Peru1	22	Male	Negative	26.22475962	2
Murray	Peru1	56	Female	Negative	17.97395833	0
Murray	Peru1	37	Male	Negative	30.84695513
Murray	Peru1	20	Female	Negative	15.57852564	0
Murray	Peru1	19	Male	Negative	20.19911859	0
Murray	Peru1	20	Female	Negative	22.99238782	1
Murray	Peru1	39	Female	Negative	19.26201923	2
Murray	Peru1	21	Male	Negative	30.66947115	2
Murray	Peru1	58	Male	Negative	17.63782051	2
Murray	Peru1	21	Male	Negative	20.09014423	0
Murray	Peru1	23	Male	Negative	20.93229167	0
Murray	Peru1	20	Female	Negative	21.45552885	2
Murray	Peru1	14	Male	Negative	31.93269231	0
Murray	Peru1	55	Female	Negative	16.90987129	2
Murray	Peru1	19	Female	Negative	17.78445513	0
Murray	Peru1	23	Male	Negative	14.64383013	1
Murray	Peru1	33	Male	Negative	27.67788462	0
Murray	Peru1	20	Female	Negative	22.18830128	0
Murray	Peru1	58	Male	Negative	29.42588141	0
Murray	Peru1	23	Male	Negative	23.67668269	0
Murray	Peru1	58	Male	Negative	18.30649038	2
Murray	Peru1	40	Female	Negative	24.74839744	0
Murray	Peru1	19	Female	Negative	21.8349359	0
Murray	Peru1	45	Male	Negative	12.92828526	0
Murray	Peru1	17	Female	Negative	29.0625	0
Murray	Peru1	21	Female	Negative	17.59695513	2
Murray	Peru1	48	Male	Negative	15.18786208	2
Murray	Peru1	55	Male	Negative	14.33315685	2
Murray	Peru1	26	Male	Negative	17.55488782	2
Murray	Peru1	18	Male	Negative	17.52323718	0
Murray	Peru1	62	Female	Negative	16.13782051	2
Murray	Peru1	49	Female	Negative	23.31490385	0
Murray	Peru1	24	Female	Negative	12.05088141	0
Murray	Peru1	18	Female	Negative	20.79807692	0
Murray	Peru1	25	Male	Negative	19.72275641	2
Murray	Peru1	40	Female	Negative	17.30528846	2
Murray	Peru1	67	Female	Negative	16.24358974	2
Murray	Peru1	61	Female	Negative	23.64503205	0
Murray	Peru1	24	Male	Negative	16.52644231	0
Murray	Peru1	15	Female	Negative	21.60576923	0
Murray	Peru1	15	Female	Negative	17.51282051	0
Murray	Peru1	37	Male	Negative	22.59054487	2
Murray	Peru1	58	Male	Negative	26.61899038	0
Murray	Peru1	35	Female	Negative	18.01241987	0
Murray	Peru1	19	Male	Negative	7.921474359	0
Murray	Peru1	44	Female	Negative	14.86458333	0
Murray	Peru1	24	Female	Negative	13.53004808	0
Murray	Peru1	53	Female	Negative	27.64022436	2
Murray	Peru1	34	Female	Negative	24.21434295	2
Murray	Peru1	46	Female	Negative	23.88782051	2
Murray	Peru1	19	Female	Negative	19.50240385	2
Murray	Peru1	31	Female	Negative	17.43910256	0
Murray	Peru1	19	Male	Negative	21.03605769	0
Murray	Peru1	19	Male	Negative	17.8661859	0
Murray	Peru1	28	Male	Negative	23.04487179	2
Murray	Peru1	24	Male	Negative	23.25080128	2
Murray	Peru1	53	Male	Negative	24.82532051	2
Murray	Peru1	25	Male	Negative	23.02483974	2
Murray	Peru1	17	Male	Negative	15.53645833	0
Murray	Peru1	17	Male	Negative	16.265625	0
Murray	Peru1	54	Female	Negative	21.00440705	2
Murray	Peru1	17	Female	Negative	20.33774038	0
Murray	Peru1	27	Male	Negative	14.25520833	2
Murray	Peru1	34	Female	Negative	17.06129808	2
Murray	Peru1	64	Female	Negative	19.02924679	2
Murray	Peru1	30	Male	Negative	20.06169872	2
Murray	Peru1	69	Male	Negative	20.98197115	2
Murray	Peru1	14	Male	Negative	26.13661859	0
Murray	Peru1	18	Male	Negative	17.45100296	0
Murray	Peru1	22	Female	Negative	17.49879808	2
Murray	Peru1	21	Female	Negative	14.29046474	0
Murray	Peru1	30	Female	Negative	25.85336538	2
Murray	Peru1	16	Female	Negative	14.13862179	0
Murray	Peru1	28	Male	Negative	12.43269231	2
Murray	Peru1	15	Male	Negative	12.42779626	0
Murray	Peru1	21	Male	Negative	13.95637625	1
Murray	Peru1	25	Male	Negative	16.7744391	0
Murray	Peru1	18	Male	Negative	15.48099934	0
Murray	Peru1	17	Female	Negative	21.48357372	0
Murray	Peru1	21	Male	Negative	14.82772436	0
Murray	Peru1	24	Male	Negative	15.91546474	0
Murray	Peru1	50	Male	Negative	26.51362179	2
Murray	Peru1	13	Male	Negative	24.89903846	0
Murray	Peru1	50	Male	Negative	16.37700321	1
Murray	Peru1	58	Male	Negative	21.42267628	2
Murray	Peru1	17	Female	Negative	25.69471154	0
Murray	Peru1	54	Female	Negative	22.18028846	2
Murray	Peru1	33	Female	Negative	21.75801282	2
Murray	Peru1	37	Female	Negative	24.17467949	2
Murray	Peru1	20	Female	Negative	22.28926282	0
Murray	Peru1	26	Male	Negative	24.15184295	2
Murray	Peru1	45	Female	Negative	16.45552885	2
Murray	Peru1	21	Female	Negative	25.21674679	0
Murray	Peru1	18	Female	Negative	18.31410256	0
Murray	Peru1	20	Male	Negative	27.86458333	2
Murray	Peru1	15	Female	Negative	18.34975962	0
Murray	Peru1	22	Male	Negative	29.51161859	0
Murray	Peru1	49	Female	Negative	16.80729167	2
Murray	Peru1	19	Male	Negative	16.25371939	0
Murray	Peru1	20	Male	Negative	25.06530449	0
Murray	Peru1	16	Male	Negative	11.95432692	0
Murray	Peru1	33	Male	Negative	23.96156274	0
Murray	Peru1	31	Female	Negative	19.02524038	0
Murray	Peru1	13	Female	Negative	16.99358974	0
Murray	Peru1	21	Male	Negative	19.15064103	0
Murray	Peru1	32	Male	Negative	10.58717833	0
Murray	Peru1	27	Male	Negative	18.36258013	0
Murray	Peru1	17	Female	Negative	23.34334936	0
Murray	Peru1	21	Male	Negative	26.58293269	2
Murray	Peru1	18	Female	Negative	14.63461538	0
Murray	Peru1	20	Male	Negative	24.10697115	0
Murray	Peru1	21	Male	Negative	23.12179487	2
Murray	Peru1	30	Male	Negative	22.19471154	2
Murray	Peru1	25	Male	Negative	6.293734345	0
Murray	Peru1	46	Male	Negative	12.27524038	0
Murray	Peru1	23	Male	Negative	11.39623397	0
Murray	Peru1	21	Male	Negative	20.14022436	0
Murray	Peru1	21	Female	Negative	25.00961538	2
Murray	Peru1	37	Male	Negative	24.26442308	0
Murray	Peru1	40	Female	Negative	28.64302885	2
Murray	Peru1	19	Female	Negative	18.09294872	0
Murray	Peru1	28	Female	Negative	18.85176282	2
Murray	Peru1	26	Male	Negative	22.43669872	0
Murray	Peru1	23	Female	Negative	17.3838141	0
Murray	Peru1	33	Male	Negative	18.75641026	2
Murray	Peru1	23	Male	Negative	7.252003205	2
Murray	Peru1	17	Female	Negative	19.98076923	0
Murray	Peru1	25	Male	Negative	23.09775641	0
Murray	Peru1	20	Male	Negative	18.40531005	2
Murray	Peru1	12	Female	Negative	13.03445513	0
Murray	Peru1	16	Male	Negative	16.41426282	0
Murray	Peru1	15	Female	Negative	16.50801282	0
Murray	Peru1	24	Male	Negative	36.77363782	0
Murray	Peru1	61	Female	Negative	42.89383013	0
Murray	Peru1	14	Male	Negative	27.43950321	0
Murray	Peru1	45	Male	Negative	28.51121795	2
Murray	Peru1	31	Female	Negative	33.75040064	0
Murray	Peru1	18	Female	Negative	27.30168269	0
Murray	Peru1	24	Female	Negative	23.18309295	0
Murray	Peru1	19	Male	Negative	26.88701923	0
Murray	Peru1	42	Female	Negative	20.80729167	0
Murray	Peru1	49	Female	Negative	18.79366987	0
Murray	Peru1	22	Male	Negative	22.91586538	2
Murray	Peru1	34	Male	Negative	15.39342949	0
Murray	Peru1	68	Male	Negative	20.0713141	2
Murray	Peru1	17	Male	Negative	20.0713141	0
Murray	Peru1	21	Male	Negative	16.57972756	0
Murray	Peru1	20	Female	Negative	21.07411859	2
Murray	Peru1	31	Male	Negative	20.74038462	2
Murray	Peru1	48	Male	Negative	9.496277841	0
Murray	Peru1	23	Male	Negative	10.27483974	0
Murray	Peru1	55	Female	Negative	26.24719551	2
Murray	Peru1	79	Male	Negative	26.12700321	2
Murray	Peru1	34	Male	Negative	32.74959936	2
Murray	Peru1	19	Male	Negative	18.62459936	0
Murray	Peru1	58	Male	Negative	25.64102564	0
Murray	Peru1	64	Female	Negative	27.77764423	2
Murray	Peru1	25	Male	Negative	28.30328526	0
Murray	Peru1	15	Female	Negative	30.70793269	0
Murray	Peru1	19	Female	Negative	21.29767628	0
Murray	Peru1	40	Female	Negative	25.87459936	2
Murray	Peru1	16	Male	Negative	24.77524038	0
Murray	Peru1	25	Male	Negative	22.04086538	0
Murray	Peru1	37	Female	Negative	25.06530449	0
Murray	Peru1	14	Female	Negative	19.3974359	0
Murray	Peru1	18	Male	Negative	23.45552885	0
Murray	Peru1	45	Male	Negative	46.05849359	2
Murray	Peru1	16	Female	Negative	25.97075321
Murray	Peru1	46	Male	Negative	25.54727564	2
Murray	Peru1	26	Male	Negative	24.02203526	0
Murray	Peru1	39	Female	Negative	23.90064103	2
Murray	Peru1	26	Male	Negative	15.70168009	0
Murray	Peru1	16	Female	Negative	30.89102564	0
Murray	Peru1	20	Female	Negative	26.03926282	0
Murray	Peru1	23	Male	Negative	25.32371795	0
Murray	Peru1	22	Female	Negative	30.91947115	2
Murray	Peru1	15	Female	Negative	18.72235577	0
Murray	Peru1	20	Female	Negative	23.38661859	0
Murray	Peru1	19	Male	Negative	26.46674679	0
Murray	Peru1	68	Male	Negative	17.88942308	2
Murray	Peru1	38	Female	Negative	19.64022436	0
Murray	Peru1	69	Male	Negative	20.70713141	0
Murray	Peru1	16	Female	Negative	25.53365385	0
Murray	Peru1	18	Female	Negative	17.12540064	0
Murray	Peru1	33	Female	Negative	21.8056891	0
Murray	Peru1	22	Male	Negative	24.49358974	0
Murray	Peru1	18	Male	Negative	29.51322115	0
Murray	Peru1	48	Female	Negative	27.07011218	2
Murray	Peru1	31	Female	Negative	17.88289129	2
Murray	Peru1	21	Female	Negative	19.48597756	2
Murray	Peru1	19	Female	Negative	19.45512821	0
Murray	Peru1	20	Female	Negative	15.1625688	0
Murray	Peru1	30	Male	Negative	11.75	0
Murray	Peru1	20	Male	Negative	20.78205128	0
Murray	Peru1	36	Female	Negative	21.66826923	2
Murray	Peru1	18	Female	Negative	22.96514423	0
Murray	Peru1	31	Male	Negative	25.22516026	0
Murray	Peru1	22	Male	Negative	28.93990385	2
Murray	Peru1	67	Female	Negative	27.7724359	0
Murray	Peru1	23	Male	Negative	29.00040064	0
Murray	Peru1	24	Female	Negative	23.359375	0
Murray	Peru1	59	Female	Negative	20.64734573	2
Murray	Peru1	23	Male	Negative	18.40304487	2
Murray	Peru1	14	Female	Negative	17.66225962	0
Murray	Peru1	24	Male	Negative	21.37059295	2
Murray	Peru1	18	Male	Negative	22.39022436	0
Murray	Peru1	34	Female	Negative	32.99799679	2
Murray	Peru1	16	Male	Negative	29.30849359	0
Murray	Peru1	35	Male	Negative	17.14974393	2
Murray	Peru1	21	Male	Negative	23.43669872	2
Murray	Peru1	25	Female	Negative	22.22596154	0
Murray	Peru1	33	Male	Negative	36.54727564	2
Murray	Peru1	57	Female	Negative	23.51923077	2
Murray	Peru1	45	Female	Negative	13.17147436	2
Murray	Peru1	46	Male	Negative	14.06330128	0
Murray	Peru1	16	Female	Negative	21.15584936	0
Murray	Peru1	34	Male	Negative	28.48143905	2
Murray	Peru1	34	Female	Negative	20.6474359	0
Murray	Peru1	16	Male	Negative	29.20032051	0
Murray	Peru1	16	Female	Negative	29.66546474	0
Murray	Peru1	52	Male	Negative	28.22801829	0
Murray	Peru1	27	Male	Negative	23.80689103	0
Murray	Peru1	67	Female	Negative	19.03004808	2
Murray	Peru1	61	Female	Negative	20.98317308	2
Murray	Peru1	18	Male	Negative	19.83863674	0
Murray	Peru1	23	Female	Negative	28.3036859	1
Murray	Peru1	18	Male	Negative	27.00600962	0
Murray	Peru1	18	Male	Negative	30.36778846	0
Murray	Peru1	19	Female	Negative	30.29527244	0
Murray	Peru1	64	Male	Negative	27.48637821	0
Murray	Peru1	33	Female	Negative	35.09575321	0
Murray	Peru1	21	Female	Negative	20.77083333	0
Murray	Peru1	56	Female	Negative	23.99078526	0
Murray	Peru1	21	Female	Negative	37.22716346	2
Murray	Peru1	17	Male	Negative	38.57411859	0
Murray	Peru1	16	Female	Negative	34.8193109	0
Murray	Peru1	64	Female	Negative	20.40745192	2
Murray	Peru1	14	Male	Negative	19.38060897	2
Murray	Peru1	38	Female	Negative	29.61698718	2
Murray	Peru1	21	Male	Negative	26.04487179	0
Murray	Peru1	54	Female	Negative	19.89463141	2
Murray	Peru1	23	Male	Negative	23.68990385	0
Murray	Peru1	27	Male	Negative	22.14663462	2
Murray	Peru1	15	Female	Negative	26.08012821	0
Murray	Peru1	20	Female	Negative	28.17067308	0
Murray	Peru1	23	Female	Negative	21.51682692	0
Murray	Peru1	24	Female	Negative	22.14983974	0
Murray	Peru1	14	Female	Negative	19.76842949	0
Murray	Peru1	55	Female	Negative	27.67427885	2
Murray	Peru1	21	Female	Negative	28.82091346	0
Murray	Peru1	49	Female	Negative	25.69511218	0
Murray	Peru1	26	Male	Negative	35.42548077	2
Murray	Peru1	36	Female	Negative	27.96394231	2
Murray	Peru1	30	Female	Negative	23.75040064	2
Murray	Peru1	39	Female	Negative	26.72235577	0
Murray	Peru1	39	Female	Negative	24.87379808	0
Murray	Peru1	36	Female	Negative	17.83533654	2
Murray	Peru1	57	Female	Negative	25.0400641	2
Murray	Peru1	68	Male	Negative	29.75560897	2
Murray	Peru1	44	Female	Negative	25.57572115	2
Murray	Peru1	17	Male	Negative	30.15144231	0
Murray	Peru1	30	Female	Negative	20.88940886	0
Murray	Peru1	18	Female	Negative	22.98557692	0
Murray	Peru1	28	Female	Negative	22.21233974	0
Murray	Peru1	19	Female	Negative	31.54767628	0
Murray	Peru1	23	Female	Negative	22.61378205	1
Murray	Peru1	18	Female	Negative	20.74919872	0
Murray	Peru1	16	Male	Negative	23.48717949	0
Murray	Peru1	42	Female	Negative	22.41346154	2
Murray	Peru1	24	Male	Negative	24.87238494	2
Murray	Peru1	14	Female	Negative	19.4717122	0
Murray	Peru1	35	Female	Negative	13.67999753	2
Murray	Peru1	24	Male	Negative	27.70472756	0
Murray	Peru1	16	Female	Negative	25.42307692	0
Murray	Peru1	23	Male	Negative	21.55048077	2
Murray	Peru1	24	Female	Negative	20.66826923	0
Murray	Peru1	19	Male	Negative	22.96073718	0
Murray	Peru1	35	Female	Negative	27.5849359	2
Murray	Peru1	38	Female	Negative	29.61899038	0
Murray	Peru1	55	Male	Negative	18.82621575	2
Murray	Peru1	59	Female	Negative	17.40654177	2
Murray	Peru1	14	Female	Negative	22.36217949	0
Murray	Peru1	16	Female	Negative	24.84094551	0
Murray	Peru1	45	Male	Negative	28.64142628	2
Murray	Peru1	16	Female	Negative	22.24358974	0
Murray	Peru1	40	Female	Negative	24.34495192	2
Murray	Peru1	22	Male	Negative	50.90745192	0
Murray	Peru1	53	Female	Negative	17.95502662	2
Murray	Peru1	20	Male	Negative	33.23397436	0
Murray	Peru1	20	Male	Negative	19.16586538	0
Murray	Peru1	24	Male	Negative	31.84895833	0
Murray	Peru1	23	Male	Negative	23.40584936	2
Murray	Peru1	17	Male	Negative	21.47996795	0
Murray	Peru1	16	Female	Negative	17.94030449	2
Murray	Peru1	27	Male	Negative	19.52123397	0
Murray	Peru1	19	Male	Negative	21.5666248	1
Murray	Peru1	21	Male	Negative	34.50641026	0
Murray	Peru1	19	Male	Negative	24.53285256	0
Murray	Peru1	16	Male	Negative	34.73357372	0
Murray	Peru1	16	Female	Negative	23.42708333	0
Murray	Peru1	34	Male	Negative	23.85112178	1
Murray	Peru1	25	Male	Negative	26.04447115	2
Murray	Peru1	34	Male	Negative	34.19792201	2
Murray	Peru1	39	Female	Negative	30.68189103	0
Murray	Peru1	62	Female	Negative	24.27684295	2
Murray	Peru1	18	Male	Negative	27.48878205	0
Murray	Peru1	33	Male	Negative	30.02524038	2
Murray	Peru1	30	Female	Negative	38.87740385	2
Murray	Peru1	68	Male	Negative	28.79407051	2
Murray	Peru1	20	Male	Negative	23.58173077	0
Murray	Peru1	21	Female	Negative	29.4775641	0
Murray	Peru1	13	Male	Negative	20.41866987	2
Murray	Peru1	56	Female	Negative	27.31530449	2
Murray	Peru1	18	Female	Negative	23.38902244	0
Murray	Peru1	26	Female	Negative	21.18802775	0
Murray	Peru1	24	Female	Negative	25.54126603	2
Murray	Peru1	19	Male	Negative	21.73116987	0
Murray	Peru1	44	Female	Negative	30.23878205	2
Murray	Peru1	19	Male	Negative	15.01362179	0
Murray	Peru1	26	Male	Negative	25.06410256	2
Murray	Peru1	15	Female	Negative	26.96834936	0
Murray	Peru1	15	Female	Negative	21.36137821	2
Murray	Peru1	37	Male	Negative	21.74301592	0
Murray	Peru1	64	Male	Negative	25.44270833	2
Murray	Peru1	53	Male	Negative	27.38782051	2
Murray	Peru1	33	Female	Negative	27.28725962	0
Murray	Peru1	35	Female	Negative	30.40785256	2
Murray	Peru1	20	Female	Negative	31.92347756	2
Murray	Peru1	45	Female	Negative	21.04126603	2
Murray	Peru1	21	Male	Negative	16.20512821	0
Murray	Peru1	20	Male	Negative	24.91666667	1
Murray	Peru1	21	Male	Negative	25.20833333	0
Murray	Peru1	25	Male	Negative	29.12259615	0
Murray	Peru1	62	Female	Negative	29.76842949	2
Murray	Peru1	13	Female	Negative	21.02684295	0
Murray	Peru1	17	Female	Negative	20.0625	0
Murray	Peru1	28	Female	Negative	36.88421474	0
Murray	Peru1	58	Male	Negative	28.96073718	2
Murray	Peru1	15	Male	Negative	23.08974359	0
Murray	Peru1	16	Male	Negative	20.4599359	0
Murray	Peru1	54	Female	Negative	24.36298077	2
Murray	Peru1	19	Male	Negative	29.27363782	0
Murray	Peru1	16	Female	Negative	16.66477212	1
Murray	Peru1	58	Male	Negative	20.71995192	2
Murray	Peru1	55	Female	Negative	16.12230158	0
Murray	Peru1	24	Male	Negative	24.64863782	0
Murray	Peru1	38	Female	Negative	21.99078526	2
Murray	Peru1	30	Female	Negative	18.55689103	0
Murray	Peru1	32	Male	Negative	23.01187536	0
Murray	Peru1	23	Male	Negative	16.55746055	0
Murray	Peru1	24	Female	Negative	16.53365385	0
Murray	Peru1	16	Female	Negative	20.39823718	0
Murray	Peru1	22	Female	Negative	8.999271588	0
Murray	Peru1	20	Female	Negative	25.72916667	2
Murray	Peru1	53	Female	Negative	14.82302184	2
Murray	Peru1	23	Male	Negative	16.29166667	0
Murray	Peru1	18	Male	Negative	21.66546474	2
Arnedo-Pena	Spain	34	Male		3	0
Arnedo-Pena	Spain	35	Male		6.420000076	0
Arnedo-Pena	Spain	37	Male		14.68000031	2
Arnedo-Pena	Spain	35	Male		3	2
Arnedo-Pena	Spain	32	Male		17.92000008	0
Arnedo-Pena	Spain	32	Male		24.79999924	2
Arnedo-Pena	Spain	29	Female		13.15999985	0
Arnedo-Pena	Spain	27	Male		29.45000076	0
Arnedo-Pena	Spain	21	Female		16.60000038	0
Arnedo-Pena	Spain	19	Female		15.82999992	0
Arnedo-Pena	Spain	42	Female		8.739999771	2
Arnedo-Pena	Spain	51	Male		16.17000008	0
Arnedo-Pena	Spain	36	Female		11.31999969	0
Arnedo-Pena	Spain	42	Male		7.25	0
Arnedo-Pena	Spain	36	Male		21	0
Arnedo-Pena	Spain	40	Female		23.07999992	0
Arnedo-Pena	Spain	27	Female		21.68000031	0
Arnedo-Pena	Spain	19	Female		24.79000092	0
Arnedo-Pena	Spain	52	Female		17.84000015	0
Arnedo-Pena	Spain	61	Female		3	2
Arnedo-Pena	Spain	56	Female		20.69000053	2
Arnedo-Pena	Spain	78	Female		26.52000046	0
Arnedo-Pena	Spain	16	Female		22.71999931	0
Arnedo-Pena	Spain	39	Male		21.72999954	2
Arnedo-Pena	Spain	20	Female		28.19000053	0
Arnedo-Pena	Spain	35	Male		41.61999893	2
Arnedo-Pena	Spain	35	Male		23.04000092	2
Arnedo-Pena	Spain	27	Female		23.31999969	0
Arnedo-Pena	Spain	27	Male		33.77000046	2
Arnedo-Pena	Spain	49	Female		21.73999977	0
Arnedo-Pena	Spain	46	Male		16.38999939	0
Arnedo-Pena	Spain	55	Male		15.77999973	2
Arnedo-Pena	Spain	45	Female		15.44999981	0
Arnedo-Pena	Spain	38	Male		23.77000046	0
Arnedo-Pena	Spain	34	Male		25.36000061	0
Arnedo-Pena	Spain	21	Male		28.02000046	0
Arnedo-Pena	Spain	19	Male		29.70999908	0
Arnedo-Pena	Spain	66	Female		12.14999962	2
Arnedo-Pena	Spain	33	Male		18.38999939	0
Arnedo-Pena	Spain	55	Male		21.51000023	2
Arnedo-Pena	Spain	27	Male		28.06999969	0
Arnedo-Pena	Spain	31	Male		17.47999954	2
Arnedo-Pena	Spain	35	Male		20.26000023	2
Arnedo-Pena	Spain	23	Female		14.25	0
Arnedo-Pena	Spain	22	Male		17.82999992	0
Arnedo-Pena	Spain	18	Male		13.22000027	0
Arnedo-Pena	Spain	48	Female		8.609999657
Arnedo-Pena	Spain	83	Female		6.159999847	2
Arnedo-Pena	Spain	60	Male		8.800000191	2
Arnedo-Pena	Spain	51	Male		15.27999973	2
Arnedo-Pena	Spain	51	Male		15.23999977	2
Arnedo-Pena	Spain	52	Male		25.31999969	2
Arnedo-Pena	Spain	27	Male		18.02000046	0
Arnedo-Pena	Spain	49	Male		18.65999985	2
Arnedo-Pena	Spain	41	Male		17.95999908	2
Arnedo-Pena	Spain	48	Male		21.14999962	2
Arnedo-Pena	Spain	61	Female		23.95999908	2
Arnedo-Pena	Spain	40	Female		33.31000137	2
Arnedo-Pena	Spain	48	Male		21.70999908	2
Arnedo-Pena	Spain	41	Male		35.02999878	2
Arnedo-Pena	Spain	46	Female		19.95000076	2
Arnedo-Pena	Spain	15	Female		61.38000107	0
Arnedo-Pena	Spain	17	Female		59.5	0
Arnedo-Pena	Spain	13	Female		56.63000107
Arnedo-Pena	Spain	38	Female		20.93000031	0
Arnedo-Pena	Spain	6	Female		22.39999962	0
Arnedo-Pena	Spain	43	Female		17.88999939
Arnedo-Pena	Spain	17	Male		23.98999977	0
Arnedo-Pena	Spain	13	Male		21.86000061
Arnedo-Pena	Spain	16	Male		22.23999977	0
Arnedo-Pena	Spain	15	Female		21.44000053	0
Arnedo-Pena	Spain	17	Female		23.36000061	0
Arnedo-Pena	Spain	33	Female		16.36000061	2
Arnedo-Pena	Spain	36	Male		22.90999985
Arnedo-Pena	Spain	16	Male		26.21999931	0
Arnedo-Pena	Spain	41	Female		15.32999992
Arnedo-Pena	Spain	30	Female		24.29000092	0
Arnedo-Pena	Spain	49	Male		24.55999947	2
Arnedo-Pena	Spain	42	Female		13.34000015	2
Arnedo-Pena	Spain	20	Female		15.36999989	0
Arnedo-Pena	Spain	48	Female		21.04999924	0
Arnedo-Pena	Spain	52	Female		35.68999863	1
Arnedo-Pena	Spain	24	Female		25.29999924	1
Arnedo-Pena	Spain	56	Male		21.88999939	0
Arnedo-Pena	Spain	61	Female		23.95999908
Arnedo-Pena	Spain	16	Female		16.78000069
Arnedo-Pena	Spain	23	Female		28.45000076
Arnedo-Pena	Spain	25	Female		19.31999969	0
Arnedo-Pena	Spain	55	Female		12.05000019
Arnedo-Pena	Spain	46	Male		41.52999878	2
Arnedo-Pena	Spain	41	Male		9.380000114	2
Arnedo-Pena	Spain	24	Male		13.52999973	0
Arnedo-Pena	Spain	30	Female		30.37999916	1
Arnedo-Pena	Spain	38	Male		21.03000069	0
Arnedo-Pena	Spain	38	Female		31.12000084	0
Arnedo-Pena	Spain	54	Male		56.36999893	2
Arnedo-Pena	Spain	54	Female		45.25999832	0
Arnedo-Pena	Spain	32	Male		26.75	2
Arnedo-Pena	Spain	22	Male		22.37000084	0
Arnedo-Pena	Spain	20	Male		20.67000008	0
Arnedo-Pena	Spain	42	Female		23.59000015	1
Arnedo-Pena	Spain	30	Male		29.04999924	0
Arnedo-Pena	Spain	30	Male		37.63999939	0
Arnedo-Pena	Spain	33	Male		32.34000015	0
Arnedo-Pena	Spain	42	Male		28.56999969	2
Arnedo-Pena	Spain	48	Female		20.60000038	2
Arnedo-Pena	Spain	29	Male		30.14999962	2
Arnedo-Pena	Spain	80	Female		22.65999985
Arnedo-Pena	Spain	30	Female		18.79999924	0
Arnedo-Pena	Spain	24	Female		18.62000084	0
Arnedo-Pena	Spain	39	Female		31.39999962	0
Arnedo-Pena	Spain	34	Female		14.40999985	0
Arnedo-Pena	Spain	25	Male		25.92000008
Arnedo-Pena	Spain	16	Female		16.78000069	0
Arnedo-Pena	Spain	41	Female		15.32999992	2
Arnedo-Pena	Spain	23	Male		20.81999969
Arnedo-Pena	Spain	12	Male		85.01999664	0
Arnedo-Pena	Spain	13	Male		27.34000015	0
Arnedo-Pena	Spain	17	Female		22.84000015	0
Arnedo-Pena	Spain	14	Female		28.71999931
Arnedo-Pena	Spain	16	Female		18.95000076	0
Arnedo-Pena	Spain	43	Female		83.12000275	2
Arnedo-Pena	Spain	17	Female		43.38000107	0
Arnedo-Pena	Spain	47	Female		33.16999817	0
Arnedo-Pena	Spain	16	Female		32.47999954	0
Arnedo-Pena	Spain	15	Female		24.68000031	0
Arnedo-Pena	Spain	54	Male		20.63999939	2
Arnedo-Pena	Spain	51	Female		21.56999969	0
Arnedo-Pena	Spain	18	Male	0	16.15999985
Arnedo-Pena	Spain	47	Male		37.24000168	2
Arnedo-Pena	Spain	15	Male		101
Arnedo-Pena	Spain	39	Female		25.79999924	2
Arnedo-Pena	Spain	33	Male		17.39999962
Arnedo-Pena	Spain	47	Male		31.70000076	2
Arnedo-Pena	Spain	67	Female		21	2
Arnedo-Pena	Spain	40	Female		38.5	0
Arnedo-Pena	Spain	36	Female		52.5	0
Arnedo-Pena	Spain	33	Female		18.32999992	0
Arnedo-Pena	Spain	38	Male		18.71999931
Arnedo-Pena	Spain	46	Male		16.36000061	2
Arnedo-Pena	Spain	32	Male		26.55999947	2
Arnedo-Pena	Spain	30	Male		31.5	2
Arnedo-Pena	Spain	30	Female		25.54000092	2
Arnedo-Pena	Spain	41	Male		30.07999992	2
Arnedo-Pena	Spain	18	Female		33.02000046	0
Arnedo-Pena	Spain	35	Male		20.94000053	2
Arnedo-Pena	Spain	56	Male		41.70999908	0
Arnedo-Pena	Spain	64	Male		42.93999863	2
Arnedo-Pena	Spain	36	Male		39.88000107	2
Arnedo-Pena	Spain	38	Female		47.93999863	0
Arnedo-Pena	Spain	30	Female		17.84000015	1
Arnedo-Pena	Spain	35	Male		14.56999969
Arnedo-Pena	Spain	39	Male		36.13000107	2
Arnedo-Pena	Spain	39	Female		26.38999939	2
Arnedo-Pena	Spain	21	Male		36.61000061	2
Arnedo-Pena	Spain	43	Female		60.22999954	0
Arnedo-Pena	Spain	58	Female		10.22000027
Arnedo-Pena	Spain	35	Male		14.89999962
Arnedo-Pena	Spain	49	Male		19.39999962	0
Arnedo-Pena	Spain	51	Female		31.20000076	0
Arnedo-Pena	Spain	44	Female		8.899999619
Arnedo-Pena	Spain	19	Female		3
Arnedo-Pena	Spain	34	Female		26.39999962	2
Arnedo-Pena	Spain	49	Male		8.800000191	2
Arnedo-Pena	Spain	66	Female		11.5
Arnedo-Pena	Spain	40	Male		14.80000019	2
Arnedo-Pena	Spain	43	Female		10.30000019	2
Arnedo-Pena	Spain	19	Female		7.699999809	0
Arnedo-Pena	Spain	42	Male		15.60000038	2
Arnedo-Pena	Spain	26	Male		11.10000038
Arnedo-Pena	Spain	48	Male		24	2
Arnedo-Pena	Spain	25	Male		15.39999962	0
Arnedo-Pena	Spain	49	Female		7.300000191	0
Arnedo-Pena	Spain	47	Male		17.70000076	2
Arnedo-Pena	Spain	45	Male		15.10000038	2
Arnedo-Pena	Spain	43	Female		19.70000076	0
Arnedo-Pena	Spain	76	Female		25.79999924	2
Arnedo-Pena	Spain	49	Female		25.29999924	0
Arnedo-Pena	Spain	72	Male		18.10000038	2
Arnedo-Pena	Spain	68	Female		29.5	2
Arnedo-Pena	Spain	54	Male		8.600000381	2
Arnedo-Pena	Spain	33	Female		13.80000019	2
Arnedo-Pena	Spain	67	Male		13.60000038
Arnedo-Pena	Spain	61	Male		6.599999905	0
Arnedo-Pena	Spain	42	Female		16.20000076
Arnedo-Pena	Spain	25	Male		8.100000381	2
Arnedo-Pena	Spain	54	Male		18.89999962
Arnedo-Pena	Spain	51	Male		21.79999924	2
Arnedo-Pena	Spain	51	Female		20.39999962	0
Arnedo-Pena	Spain	36	Male		18.20000076	0
Arnedo-Pena	Spain	57	Female		13.10000038	2
Arnedo-Pena	Spain	57	Male		5.599999905	2
Arnedo-Pena	Spain	46	Male		10.10000038	2
Arnedo-Pena	Spain	29	Male		22.10000038	0
Arnedo-Pena	Spain	46	Female		7.900000095	0
Arnedo-Pena	Spain	61	Male		19.39999962	2
Arnedo-Pena	Spain	25	Male		24.70000076	0
Arnedo-Pena	Spain	57	Female		9.300000191	0
Arnedo-Pena	Spain	40	Male		22.29999924	2
Arnedo-Pena	Spain	35	Male		12.89999962	0
Arnedo-Pena	Spain	37	Male		13.39999962	2
Arnedo-Pena	Spain	30	Female		7.5
Arnedo-Pena	Spain	40	Male		4	2
Arnedo-Pena	Spain	24	Female		13.89999962
Arnedo-Pena	Spain	56	Male		4
Arnedo-Pena	Spain	53	Female		8	0
Arnedo-Pena	Spain	51	Female		37.90000153	0
Arnedo-Pena	Spain	61	Female		37.79999924	0
Arnedo-Pena	Spain	33	Female		6.300000191	0
Arnedo-Pena	Spain	34	Male		5.900000095	2
Arnedo-Pena	Spain	27	Female		3	0
Arnedo-Pena	Spain	36	Female		11.89999962	2
Arnedo-Pena	Spain	57	Female		11.80000019	2
Arnedo-Pena	Spain	49	Female		8.399999619
Arnedo-Pena	Spain	41	Female		8.600000381
Arnedo-Pena	Spain	35	Male		14.89999962
Arnedo-Pena	Spain	20	Female		14.10000038	0
Arnedo-Pena	Spain	64	Male		17.5	2
Arnedo-Pena	Spain	23	Female		10.60000038	2
Arnedo-Pena	Spain	51	Female		9.300000191	2
Arnedo-Pena	Spain	25	Male		19.89999962	0
Arnedo-Pena	Spain	35	Male		8	2
Arnedo-Pena	Spain	32	Female		6	2
Arnedo-Pena	Spain	43	Female	0	6.5	2
Arnedo-Pena	Spain	17	Male		14	0
Arnedo-Pena	Spain	13	Male		14.80000019	0
Arnedo-Pena	Spain	21	Male		16.79999924	0
Arnedo-Pena	Spain	18	Male		7.599999905	0
Arnedo-Pena	Spain	10	Male		12.60000038	0
Arnedo-Pena	Spain	38	Male		18.39999962	2
Arnedo-Pena	Spain	27	Male		23.89999962	0
Arnedo-Pena	Spain	27	Male		25.89999962	2
Arnedo-Pena	Spain	26	Male		24.5	0
Arnedo-Pena	Spain	27	Male		19.70000076	2
Arnedo-Pena	Spain	40	Male		14.30000019	2
Arnedo-Pena	Spain	31	Male		17.10000038	2
Arnedo-Pena	Spain	25	Male		19.39999962	0
Arnedo-Pena	Spain	55	Male		23.60000038	2
Arnedo-Pena	Spain	26	Male		23.29999924	0
Arnedo-Pena	Spain	34	Male		22.60000038	2
Arnedo-Pena	Spain	27	Male		23.60000038	0
Arnedo-Pena	Spain	28	Male		14.5
Arnedo-Pena	Spain	29	Male		13.39999962	2
Arnedo-Pena	Spain	29	Male		33.5	0
Arnedo-Pena	Spain	26	Male		17.89999962
Arnedo-Pena	Spain	28	Male		28.60000038	2
Arnedo-Pena	Spain	22	Female		27.60000038	0
Arnedo-Pena	Spain	30	Male		28.29999924	0
Arnedo-Pena	Spain	23	Male		42.79999924	2
Arnedo-Pena	Spain	33	Male		28.29999924	2
Arnedo-Pena	Spain	26	Male		14.5	0
Arnedo-Pena	Spain	27	Male		28.20000076	2
Arnedo-Pena	Spain	24	Male		23.39999962	0
Arnedo-Pena	Spain	26	Male		34.20000076	2
Arnedo-Pena	Spain	27	Male		9.199999809	2
Arnedo-Pena	Spain	32	Male		17	0
Arnedo-Pena	Spain	27	Male		25.20000076	0
Arnedo-Pena	Spain	26	Male		23.39999962	0
Arnedo-Pena	Spain	37	Male		8.100000381	2
Arnedo-Pena	Spain	24	Male		18.20000076	2
Arnedo-Pena	Spain	21	Male		13.10000038	2
Arnedo-Pena	Spain	25	Female		13.89999962	0
Arnedo-Pena	Spain	33	Male		16.10000038	0
Arnedo-Pena	Spain	25	Male		20.39999962	0
Arnedo-Pena	Spain	22	Female		12	0
Arnedo-Pena	Spain	59	Female		12.5	2
Arnedo-Pena	Spain	29	Male		6	0
Arnedo-Pena	Spain	43	Female		12.10000038	0
Arnedo-Pena	Spain	43	Male		16.79999924	0
Arnedo-Pena	Spain	39	Male		16.5	0
Arnedo-Pena	Spain	50	Female		11.30000019	2
Arnedo-Pena	Spain	24	Female		12	0
Arnedo-Pena	Spain	42	Male		16.20000076	0
Arnedo-Pena	Spain	15	Male		37.90000153	0
Arnedo-Pena	Spain	23	Female		11.10000038	0
Arnedo-Pena	Spain	21	Female		13.39999962	0
Arnedo-Pena	Spain	46	Female		8.300000191	2
Arnedo-Pena	Spain	42	Female		43.40000153	0
Arnedo-Pena	Spain	43	Male		40.59999847	0
Arnedo-Pena	Spain	38	Female		33.29999924	0
Arnedo-Pena	Spain	44	Female		19.20000076	0
Arnedo-Pena	Spain	40	Male		29.39999962	2
Arnedo-Pena	Spain	40	Male		21.89999962	2
Arnedo-Pena	Spain	34	Female		33.70000076	0
Arnedo-Pena	Spain	46	Male		28.10000038	0
Arnedo-Pena	Spain	41	Male		33.20000076	0
Arnedo-Pena	Spain	25	Female		24.29999924
Arnedo-Pena	Spain	45	Male		41.5	0
Arnedo-Pena	Spain	54	Male		23.70000076	2
Arnedo-Pena	Spain	18	Female		36.59999847	0
Arnedo-Pena	Spain	50	Male		23.89999962	0
Arnedo-Pena	Spain	67	Female		19.20000076	2
Arnedo-Pena	Spain	30	Female		25.39999962	2
Arnedo-Pena	Spain	16	Female		21.79999924	0
Arnedo-Pena	Spain	45	Female		34.29999924	2
Arnedo-Pena	Spain	31	Male		40.20000076	0
Arnedo-Pena	Spain	40	Male		36.90000153
Arnedo-Pena	Spain	28	Female		36	0
Arnedo-Pena	Spain	24	Female		51.90000153
Arnedo-Pena	Spain	42	Female		58.20000076	2
Arnedo-Pena	Spain	35	Male		27.5	2
Arnedo-Pena	Spain	36	Female		29.39999962	0
Arnedo-Pena	Spain	34	Female		38.20000076	0
Arnedo-Pena	Spain	48	Female		26	0
Arnedo-Pena	Spain	32	Male		29.60000038	0
Arnedo-Pena	Spain	23	Female		30.89999962	0
Arnedo-Pena	Spain	23	Male		30.60000038	0
Arnedo-Pena	Spain	33	Female		44.59999847	0
Arnedo-Pena	Spain	32	Male		34.79999924	2
Arnedo-Pena	Spain	33	Male		34	2
Arnedo-Pena	Spain	52	Female		30.5
Arnedo-Pena	Spain	41	Female		25.5	2
Arnedo-Pena	Spain	47	Female		33.59999847	0
Arnedo-Pena	Spain	42	Female		27.70000076	0
Arnedo-Pena	Spain	28	Female		24.10000038	2
Arnedo-Pena	Spain	42	Female		30.39999962	0
Arnedo-Pena	Spain	47	Male		19.79999924
Arnedo-Pena	Spain	29	Female		29.70000076	0
Arnedo-Pena	Spain	46	Female		17.10000038	0
Arnedo-Pena	Spain	40	Female		31.20000076
Arnedo-Pena	Spain	37	Female		37.59999847	2
Arnedo-Pena	Spain	42	Female		32.90000153	2
Arnedo-Pena	Spain	40	Male		30
Arnedo-Pena	Spain	49	Female		36	0
Arnedo-Pena	Spain	44	Male		44.59999847	0
Arnedo-Pena	Spain	41	Female		21.10000038	0
Arnedo-Pena	Spain	37	Female		56.59999847	0
Arnedo-Pena	Spain	39	Female		37.40000153	0
Arnedo-Pena	Spain	43	Female		31.70000076	2
Arnedo-Pena	Spain	48	Female		31.29999924	2
Arnedo-Pena	Spain	34	Female		17.10000038	0
Arnedo-Pena	Spain	40	Male		30.29999924
Arnedo-Pena	Spain	45	Male		24
Arnedo-Pena	Spain	38	Male		59.90000153
Arnedo-Pena	Spain	40	Male		39.70000076
Arnedo-Pena	Spain	39	Male		39.90000153
Arnedo-Pena	Spain	36	Male		46.59999847
Arnedo-Pena	Spain	34	Male		14.60000038
Arnedo-Pena	Spain	51	Female		18.20000076
Arnedo-Pena	Spain	47	Male		30.10000038
Arnedo-Pena	Spain	49	Female		27.10000038
Arnedo-Pena	Spain	47	Male		45.79999924
Arnedo-Pena	Spain	31	Male		28.20000076	2
Arnedo-Pena	Spain	29	Female		35.29999924	1
Arnedo-Pena	Spain	33	Male		36	2
Arnedo-Pena	Spain	31	Female		36.90000153	0
Arnedo-Pena	Spain	57	Male		32.09999847	2
Arnedo-Pena	Spain	54	Female		43.70000076	2
Arnedo-Pena	Spain	62	Male		25.60000038
Arnedo-Pena	Spain	39	Male		26.5	2
Arnedo-Pena	Spain	42	Male		30.29999924	2
Arnedo-Pena	Spain	38	Female		32	2
Arnedo-Pena	Spain	34	Female		34.29999924	2
Arnedo-Pena	Spain	34	Male		61.90000153	2
Arnedo-Pena	Spain	33	Male		41	2
Arnedo-Pena	Spain	32	Female		39	0
Arnedo-Pena	Spain	42	Male		51.29999924	2
Arnedo-Pena	Spain	45	Female		34	0
Arnedo-Pena	Spain	38	Male		79.19999695	2
Arnedo-Pena	Spain	75	Female		24.20000076	2
Arnedo-Pena	Spain	80	Male		30	2
Arnedo-Pena	Spain	44	Male		19.79999924	2
Arnedo-Pena	Spain	58	Female		31	0
Arnedo-Pena	Spain	41	Female		49.90000153	0
Arnedo-Pena	Spain	41	Male		54.29999924	2
Arnedo-Pena	Spain	69	Female		55	0
Arnedo-Pena	Spain	34	Male		45.79999924	2
Arnedo-Pena	Spain	33	Female		55.20000076	0
Arnedo-Pena	Spain	73	Male		54.5	2
Arnedo-Pena	Spain	37	Male		38.70000076	2
Arnedo-Pena	Spain	62	Female		22.70000076	0
Arnedo-Pena	Spain	38	Female		32.79999924	2
Arnedo-Pena	Spain	71	Female		33.20000076	2
Arnedo-Pena	Spain	74	Male		6.099999905	2
Arnedo-Pena	Spain	67	Female		7.300000191	2
Arnedo-Pena	Spain	47	Male		29.37999916	0
Arnedo-Pena	Spain	69	Male		36.63000107	2
Arnedo-Pena	Spain	43	Female		16.62999916	0
Arnedo-Pena	Spain	48	Female		25.12999916	2
Arnedo-Pena	Spain	46	Female		24	2
Arnedo-Pena	Spain	44	Male		30	0
Arnedo-Pena	Spain	59	Female		31.37999916	0
Arnedo-Pena	Spain	32	Male		31.25	0
Arnedo-Pena	Spain	35	Male		24.75	0
Arnedo-Pena	Spain	31	Female		16.14999962	0
Arnedo-Pena	Spain	34	Female		35.75	2
Arnedo-Pena	Spain	38	Male		20.5	2
Arnedo-Pena	Spain	31	Female		30.75	0
Arnedo-Pena	Spain	35	Female		20.5	2
Arnedo-Pena	Spain	38	Female		31.12999916
Arnedo-Pena	Spain	43	Male		16.32999992
Arnedo-Pena	Spain	37	Female		21.12999916	0
Arnedo-Pena	Spain	40	Male		47.38000107	0
Arnedo-Pena	Spain	38	Male		38.63000107	2
Arnedo-Pena	Spain	36	Male		23	0
Arnedo-Pena	Spain	37	Female		40.25	0
Arnedo-Pena	Spain	47	Female		33	0
Arnedo-Pena	Spain	49	Male		36.63000107	2
Arnedo-Pena	Spain	36	Male		27.20000076	2
Arnedo-Pena	Spain	38	Female		22.70000076	0
Arnedo-Pena	Spain	37	Male		11.19999981
Arnedo-Pena	Spain	26	Female		12.30000019	0
Arnedo-Pena	Spain	30	Male		19.79999924	2
Arnedo-Pena	Spain	30	Female		23.70000076	0
Arnedo-Pena	Spain	24	Female		12	0
Arnedo-Pena	Spain	21	Female		20.20000076	0
Arnedo-Pena	Spain	35	Female		39.29999924	2
Arnedo-Pena	Spain	45	Female		34.20000076	0
Arnedo-Pena	Spain	20	Male		27.60000038	2
Arnedo-Pena	Spain	19	Male		29.29999924	0
Arnedo-Pena	Spain	21	Male		14.60000038	0
Arnedo-Pena	Spain	22	Male		14.19999981	0
Arnedo-Pena	Spain	45	Male		32.70000076	0
Arnedo-Pena	Spain	17	Female		39.5	0
Arnedo-Pena	Spain	18	Male		26.29999924	0
Arnedo-Pena	Spain	31	Female		30.29999924
Arnedo-Pena	Spain	44	Male		23.89999962	2
Arnedo-Pena	Spain	27	Male		15.39999962	0
Arnedo-Pena	Spain	27	Male		13.60000038	2
Arnedo-Pena	Spain	27	Male		32
Arnedo-Pena	Spain	19	Female		25	0
Arnedo-Pena	Spain	38	Female		19.5	0
Arnedo-Pena	Spain	29	Female		26.70000076	0
Arnedo-Pena	Spain	27	Male		25.29999924	0
Arnedo-Pena	Spain	61	Female		25.79999924	2
Arnedo-Pena	Spain	34	Female		27.89999962
Arnedo-Pena	Spain	26	Female		27.29999924
Arnedo-Pena	Spain	26	Female		31.29999924
Arnedo-Pena	Spain	35	Female		19.60000038	2
Arnedo-Pena	Spain	37	Male		28.70000076	0
Arnedo-Pena	Spain	34	Female		21.79999924	2
Arnedo-Pena	Spain	58	Female		25.20000076	2
Arnedo-Pena	Spain	66	Male	0	18.29999924	0
Arnedo-Pena	Spain	38	Male		23.10000038	0
Arnedo-Pena	Spain	39	Female		24.10000038	0
Arnedo-Pena	Spain	33	Male		17.70000076	2
Arnedo-Pena	Spain	41	Female		26.89999962
Arnedo-Pena	Spain	69	Male		53.59999847
Arnedo-Pena	Spain	62	Female		28.60000038
Arnedo-Pena	Spain	39	Male		17.79999924
Arnedo-Pena	Spain	38	Female		17.89999962
Arnedo-Pena	Spain	37	Female		23.29999924
Arnedo-Pena	Spain	32	Male		19.10000038	0
Arnedo-Pena	Spain	31	Female		27.70000076
Arnedo-Pena	Spain	45	Male		29.79999924
Arnedo-Pena	Spain	35	Male		31.70000076
Arnedo-Pena	Spain	29	Female		31.20000076	0
Arnedo-Pena	Spain	27	Female		29.79999924	1
Arnedo-Pena	Spain	57	Female		31.39999962
Arnedo-Pena	Spain	36	Male		49.09999847	0
Arnedo-Pena	Spain	40	Male		39.29999924	2
Arnedo-Pena	Spain	38	Female		23.10000038	2
Arnedo-Pena	Spain	23	Male		20	0
Arnedo-Pena	Spain	31	Male		21
Arnedo-Pena	Spain	49	Female		28.60000038	2
Arnedo-Pena	Spain	31	Male		27.29999924	2
Arnedo-Pena	Spain	23	Male		22.60000038	2
Arnedo-Pena	Spain	19	Female		43.90000153	0
Arnedo-Pena	Spain	29	Male		38.90000153	0
Arnedo-Pena	Spain	36	Female		27.79999924	0
Arnedo-Pena	Spain	52	Male		34.20000076
Arnedo-Pena	Spain	37	Female		39.79999924	0
Arnedo-Pena	Spain	32	Female		21.39999962	0
Arnedo-Pena	Spain	31	Female		44	2
Arnedo-Pena	Spain	32	Female		21	2
Arnedo-Pena	Spain	49	Female		13.10000038	0
Arnedo-Pena	Spain	34	Female		31.29999924	2
Arnedo-Pena	Spain	33	Male		55.29999924	2
Arnedo-Pena	Spain	33	Male		35.09999847
Arnedo-Pena	Spain	39	Female		37.59999847	0
Arnedo-Pena	Spain	27	Female		37	0
Arnedo-Pena	Spain	28	Male		53.90000153	2
Arnedo-Pena	Spain	30	Male		49.90000153	2
Arnedo-Pena	Spain	30	Male		37.70000076
Arnedo-Pena	Spain	45	Female		34.40000153	2
Arnedo-Pena	Spain	19	Male		36.5	0
Arnedo-Pena	Spain	70	Female		17.29999924	2
Arnedo-Pena	Spain	75	Male		26	0
Arnedo-Pena	Spain	48	Male		41.70000076	2
Arnedo-Pena	Spain	17	Male		38.09999847	0
Arnedo-Pena	Spain	47	Female		33.29999924	0
Arnedo-Pena	Spain	45	Female		39.09999847	2
Arnedo-Pena	Spain	47	Male		30.20000076	2
Arnedo-Pena	Spain	51	Male		30.29999924	2
Arnedo-Pena	Spain	56	Female		21.89999962	0
Arnedo-Pena	Spain	26	Female		37.90000153	0
Arnedo-Pena	Spain	30	Male		22.89999962	2
Arnedo-Pena	Spain	27	Male		22.79999924	0
Arnedo-Pena	Spain	27	Female		31.20000076	0
Arnedo-Pena	Spain	49	Female		27.60000038	0
Arnedo-Pena	Spain	73	Female		25.89999962	2
Arnedo-Pena	Spain	43	Male		27.20000076	2
Arnedo-Pena	Spain	32	Female		15.30000019	2
Arnedo-Pena	Spain	37	Male		24.60000038
Arnedo-Pena	Spain	41	Female		15
Arnedo-Pena	Spain	42	Male		42.79999924	2
Arnedo-Pena	Spain	40	Female		31.5
Arnedo-Pena	Spain	34	Female		29.5
Arnedo-Pena	Spain	69	Female		28.39999962	2
Arnedo-Pena	Spain	77	Male		24.89999962	2
Arnedo-Pena	Spain	47	Male		22.79999924
Arnedo-Pena	Spain	44	Female		30	0
Arnedo-Pena	Spain	42	Female		32	0
Arnedo-Pena	Spain	14	Male		32.29999924	0
Arnedo-Pena	Spain	27	Male		21.39999962	0
Arnedo-Pena	Spain	36	Male		36.70000076	2
Arnedo-Pena	Spain	37	Female		23.29999924	0
Arnedo-Pena	Spain	34	Female		26.39999962	2
Arnedo-Pena	Spain	36	Female		28.5	0
Arnedo-Pena	Spain	36	Male		30.20000076	2
Arnedo-Pena	Spain	37	Female		31.20000076	0
Arnedo-Pena	Spain	36	Male		35.29999924
Arnedo-Pena	Spain	46	Male		27.5	0
Arnedo-Pena	Spain	82	Male		26.10000038	0
Arnedo-Pena	Spain	34	Female		38.20000076	0
Arnedo-Pena	Spain	26	Female		11.5
Arnedo-Pena	Spain	36	Female		40.40000153	0
Arnedo-Pena	Spain	37	Female		32.79999924
Arnedo-Pena	Spain	27	Male		10.39999962
Arnedo-Pena	Spain	30	Female		8.100000381
Arnedo-Pena	Spain	19	Female		9.600000381	0
Arnedo-Pena	Spain	73	Female		12.39999962	2
Arnedo-Pena	Spain	69	Male		19.79999924	2
Gupta	South Africa1	0.72	Male	0	38
Gupta	South Africa1	0.69	Female	1	59.8
Gupta	South Africa1	0.71	Female	0	36.8
Gupta	South Africa1	0.76	Female	0	29.3
Gupta	South Africa1	0.71	Female	0	26.1
Gupta	South Africa1	0.71	Male	0	50.9
Gupta	South Africa1	0.72	Female	1	34.4
Gupta	South Africa1	0.74	Male	0	48.6
Gupta	South Africa1	0.71	Male	0	55.3
Gupta	South Africa1	0.73	Female	0	31.2
Gupta	South Africa1	0.74	Male	0	25
Gupta	South Africa1	0.76	Male	0	37.6
Gupta	South Africa1	0.5	Female	1	36.5
Gupta	South Africa1	0.71	Female	0	44.3
Gupta	South Africa1	0.71	Female	0	39.9
Gupta	South Africa1	0.74	Male	0	46
Gupta	South Africa1	0.54	Female	1	51.9
Gupta	South Africa1	0.72	Male	0	39.2
Gupta	South Africa1	0.8	Male	0	46.6
Gupta	South Africa1	0.48	Female	1	37.8
Gupta	South Africa1	0.76	Male	0	35
Gupta	South Africa1	0.71	Male	0	37.4
Gupta	South Africa1	0.77	Female	0	43
Gupta	South Africa1	0.71	Female	0	25
Gupta	South Africa1	0.72	Female	0	53.3
Gupta	South Africa1	0.72	Male	0	37.4
Gupta	South Africa1	0.72	Female	0	34
Gupta	South Africa1	0.72	Female	0	39
Gupta	South Africa1	0.72	Male	0	51
Gupta	South Africa1	0.71	Male	0	35
Gupta	South Africa1	0.72	Female	0	37
Gupta	South Africa1	0.72	Male	0	60.3
Gupta	South Africa1	0.71	Female	0	28.3
Gupta	South Africa1	0.33	Female	1	40.6
Gupta	South Africa1	0.7	Female	0	28.8
Gupta	South Africa1	0.71	Female	0	39.3
Gupta	South Africa1	0.71	Male	0	150
Gupta	South Africa1	0.74	Female	0	58.3
Gupta	South Africa1	0.72	Male	1	39
Gupta	South Africa1	0.73	Female	0	64
Gupta	South Africa1	0.74	Female	0	29
Gupta	South Africa1	0.77	Male	0	66.1
Gupta	South Africa1	0.71	Female	1	34.5
Gupta	South Africa1	0.75	Male	0	34.2
Gupta	South Africa1	0.71	Female	0	26
Gupta	South Africa1	0.74	Male	0	43.6
Gupta	South Africa1	0.72	Male	1	43.8
Gupta	South Africa1	0.73	Male	0	32.4
Gupta	South Africa1	0.77	Male	0	34.7
Gupta	South Africa1	0.81	Male	0	35.9
Gupta	South Africa1	0.74	Female	1	34
Gupta	South Africa1	0.76	Female	0	32
Gupta	South Africa1	0.73	Male	1	17
Gupta	South Africa1	0.69	Male	0	37.3
Gupta	South Africa1	0.8	Female	0	26.7
Gupta	South Africa1	0.78	Male	0	41.4
Gupta	South Africa1	0.76	Female	0	37.5
Gupta	South Africa1	0.71	Male	0	37.4
Gupta	South Africa1	0.79	Female	0	23.7
Gupta	South Africa1	0.75	Female	0	28
Gupta	South Africa1	0.74	Female	0	45
Gupta	South Africa1	0.77	Male	0	70
Gupta	South Africa1	0.71	Female	0	38
Gupta	South Africa1	0.71	Male	0	120
Gupta	South Africa1	0.75	Female	0	36.2
Gupta	South Africa1	0.71	Female	0	49.2
Gupta	South Africa1	0.71	Female	0	36.7
Gupta	South Africa1	0.74	Male	0	46.3
Gupta	South Africa1	0.71	Male	0	38
Gupta	South Africa1	0.71	Male	0	42
Gupta	South Africa1	0.74	Female	0	37
Gupta	South Africa1	0.27	Female	1	27.7
Gupta	South Africa1	0.71	Female	0	49.8
Gupta	South Africa1	0.71	Male	0	46
Gupta	South Africa1	0.72	Male	0	26
Gupta	South Africa1	0.71	Female	0	32.6
Gupta	South Africa1	0.72	Male	0	35.2
Gupta	South Africa1	0.33	Female	1	52.4
Gupta	South Africa1	0.8	Male	0	45
Gupta	South Africa1	0.71	Female	0	34.9
Gupta	South Africa1	0.72	Male	0	39.2
Gupta	South Africa1	0.71	Female	1	39.3
Gupta	South Africa1	0.8	Male	0	27
Gupta	South Africa1	0.72	Female	0	18.6
Gupta	South Africa1	0.71	Female	0	46.2
Gupta	South Africa1	0.71	Female	0	30.1
Gupta	South Africa1	0.74	Male	0	33
Gupta	South Africa1	0.71	Female	0	119
Gupta	South Africa1	0.72	Male	0	43
Gupta	South Africa1	0.71	Male	0	37
Gupta	South Africa1	0.71	Male	0	44
Gupta	South Africa1	0.72	Female	0	39
Gupta	South Africa1	0.69	Female	0	38.2
Gupta	South Africa1	0.74	Female	0	35.6
Gupta	South Africa1	0.71	Male	0	42
Gupta	South Africa1	0.72	Male	0	48
Gupta	South Africa1	0.31	Female	1	27.3
Gupta	South Africa1	0.72	Female	0	35.4
Gupta	South Africa1	0.71	Male	0	45.6
Gupta	South Africa1	0.71	Female	0	44.7
Gupta	South Africa1	0.71	Female	0	26.5
Gupta	South Africa1	0.72	Female	0	42.7
Gupta	South Africa1	0.71	Male	0	41.5
Gupta	South Africa1	0.71	Female	0	39.6
Gupta	South Africa1	0.79	Female	0	33.8
Gupta	South Africa1	0.71	Female	0	36
Gupta	South Africa1	0.77	Female	0	41.8
Gupta	South Africa1	0.26	Male	1	29.6
Gupta	South Africa1	0.71	Female	0	40.2
Gupta	South Africa1	0.71	Female	0	46.4
Gupta	South Africa1	0.78	Male	0	53.9
Gupta	South Africa1	0.49	Female	1	28
Gupta	South Africa1	0.35	Male	1	32.3
Gupta	South Africa1	0.78	Female	0	38.3
Gupta	South Africa1	0.29	Male	0	20.4
Gupta	South Africa1	0.71	Female	0	40.5
Gupta	South Africa1	0.75	Female	0	45.1
Gupta	South Africa1	0.27	Female	1	21.5
Gupta	South Africa1	0.79	Female	0	35.5
Gupta	South Africa1	0.79	Male	0	55.3
Gupta	South Africa1	0.71	Female	0	51
Gupta	South Africa1	0.74	Female	0	38.8
Gupta	South Africa1	0.78	Male	0	27.7
Gupta	South Africa1	0.75	Male	0	34.4
Gupta	South Africa1	0.76	Female	0	69
Gupta	South Africa1	0.72	Male	0	39.5
Gupta	South Africa1	1.12	Female	0	38.7
Gupta	South Africa1	0.73	Male	0	37.7
Gupta	South Africa1	0.75	Female	0	26.4
Gupta	South Africa1	0.77	Male	0	51
Gupta	South Africa1	0.77	Female	0	22.7
Gupta	South Africa1	0.74	Female	0	32.2
Gupta	South Africa1	0.77	Male	0	35.7
Gupta	South Africa1	0.5	Female	0	31.1
Gupta	South Africa1	0.72	Male	0	34.1
Gupta	South Africa1	0.73	Male	0	28.3
Gupta	South Africa1	0.48	Female	0	42.7
Gupta	South Africa1	0.74	Male	0	44.1
Gupta	South Africa1	0.74	Male	0	30.5
Gupta	South Africa1	0.78	Female	0	36.2
Gupta	South Africa1	0.78	Male	0	28.6
Gupta	South Africa1	0.72	Female	0	25.2
Gupta	South Africa1	0.74	Female	0	33
Gupta	South Africa1	0.72	Female	0	20.2
Gupta	South Africa1	0.73	Male	0	23
Gupta	South Africa1	0.73	Male	0	18.9
Gupta	South Africa1	0.29	Female	1	30.3
Gupta	South Africa1	0.78	Female	0	41.6
Gupta	South Africa1	0.78	Female	0	48.9
Gupta	South Africa1	0.74	Female	1	45.1
Gupta	South Africa1	0.35	Female	1	43.5
Gupta	South Africa1	0.25	Female	1	85.2
Gupta	South Africa1	0.25	Female	1	55
Gupta	South Africa1	0.71	Female	0	27.8
Gupta	South Africa1	0.74	Male	0	33.1
Gupta	South Africa1	0.71	Female	0	34.7
Gupta	South Africa1	0.71	Female	0	42
Gupta	South Africa1	0.71	Male	0	25.2
Gupta	South Africa1	0.71	Male	0	27.7
Gupta	South Africa1	0.71	Male	0	22.2
Gupta	South Africa1	0.72	Female	0	63.7
Gupta	South Africa1	0.72	Female	0	38.4
Gupta	South Africa1	0.28	Male	1	45.8
Gupta	South Africa1	0.71	Female	0	64
Gupta	South Africa1	0.71	Female	0	38.4
Gupta	South Africa1	0.71	Female	0	27.2
Gupta	South Africa1	0.72	Male	0	38.4
Gupta	South Africa1	0.71	Female	0	41.2
Gupta	South Africa1	0.72	Male	0	33
Gupta	South Africa1	0.26	Female	1	10
Gupta	South Africa1	0.27	Male	0	33
Gupta	South Africa1	0.71	Male	0	44.4
Gupta	South Africa1	0.75	Male	0	35.6
Gupta	South Africa1	0.71	Female	0	16.6
Gupta	South Africa1	0.7	Male	0	27.5
Gupta	South Africa1	0.71	Female	0	37.1
Gupta	South Africa1	0.71	Male	0	36.8
Gupta	South Africa1	0.71	Female	0	33
Gupta	South Africa1	0.91	Female	0	32.8
Gupta	South Africa1	0.49	Female	0	29.4
Gupta	South Africa1	0.8	Female	0	39
Gupta	South Africa1	0.51	Female	0	29
Gupta	South Africa1	0.73	Male	0	27.4
Gupta	South Africa1	0.73	Female	0	30.7
Gupta	South Africa1	0.76	Male	0	36.6
Gupta	South Africa1	0.71	Female	0	34.4
Gupta	South Africa1	0.72	Male	0	23.5
Gupta	South Africa1	0.73	Male	0	34.7
Gupta	South Africa1	0.71	Female	0	30
Gupta	South Africa1	0.26	Male	1	39.1
Gupta	South Africa1	0.71	Female	0	28.8
Gupta	South Africa1	0.71	Female	0	24.4
Gupta	South Africa1	0.76	Female	0	34
Gupta	South Africa1	0.78	Female	0	30.3
Gupta	South Africa1	0.5	Male	1	43.1
Gupta	South Africa1	0.48	Female	1	54.4
Gupta	South Africa1	0.78	Male	1	34.5
Gupta	South Africa1	0.48	Female	1	21.3
Gupta	South Africa1	0.73	Female	1	28
Gupta	South Africa1	0.49	Female	1	40.9
Gupta	South Africa1	0.48	Male	1	32.4
Gupta	South Africa1	0.71	Male	1	29.4
Gupta	South Africa1	0.52	Female	1	36.7
Gupta	South Africa1	0.76	Male	1	46.4
Gupta	South Africa1	0.62	Female	1	35.9
Gupta	South Africa1	0.56	Male	1	51.1
Gupta	South Africa1	0.73	Female	1	37.4
Gupta	South Africa1	0.58	Male	1	59
Gupta	South Africa1	0.27	Female	1	22.7
Gupta	South Africa1	0.57	Male	1	36.4
Gupta	South Africa1	0.48	Female	1	56
Gupta	South Africa1	0.31	Female	1	36.3
Gupta	South Africa1	0.48	Male	1	48.5
Gupta	South Africa1	0.5	Female	1	43.4
Gupta	South Africa1	0.26	Male	1	40.7
Gupta	South Africa1	0.28	Female	1	49.5
Gupta	South Africa1	0.52	Male	1	37.9
Gupta	South Africa1	0.27	Male	1	24
Gupta	South Africa1	0.31	Male	1	44.4
Gupta	South Africa1	0.77	Male	1	39.7
Gupta	South Africa1	0.27	Male	1	25.7
Gupta	South Africa1	0.25	Male	1	67
Gupta	South Africa1	0.78	Male	1	29.6
Gupta	South Africa1	0.28	Male	1	12.5
Gupta	South Africa1	0.27	Male	1	35
Gupta	South Africa1	0.48	Male	1	34
Gupta	South Africa1	0.3	Female	1	35.3
Gupta	South Africa1	0.29	Female	1	65.3
Gupta	South Africa1	0.49	Male	1	42.6
Gupta	South Africa1	0.27	Female	1	34
Gupta	South Africa1	0.72	Male	1	33.5
Gupta	South Africa1	0.27	Male	1	35.3
Gupta	South Africa1	0.25	Female	1	23.8
Gupta	South Africa1	0.75	Male	1	45.7
Gupta	South Africa1	0.25	Female	1	40
Gupta	South Africa1	0.27	Male	1	38
Gupta	South Africa1	0.71	Male	1	26.3
Gupta	South Africa1	0.53	Female	1	30.7
Gupta	South Africa1	0.32	Male	1	32
Gupta	South Africa1	0.72	Female	1	34.3
Gupta	South Africa1	0.8	Female	1	23.2
Gupta	South Africa1	0.26	Female	1	24.7
Gupta	South Africa1	0.74	Male	1	42.9
Gupta	South Africa1	0.25	Female	1	38.3
Gupta	South Africa1	0.25	Male	1	28
Gupta	South Africa1	0.75	Male	1	33
Gupta	South Africa1	0.77	Male	1	38
Gupta	South Africa1	0.25	Male	1	23.9
Gupta	South Africa1	0.72	Male	1	65.8
Gupta	South Africa1	0.7	Female	1	26.7
Gupta	South Africa1	0.25	Male	1	30.7
Gupta	South Africa1	0.71	Female	1	33.2
Gupta	South Africa1	0.73	Female	1	43.9
Gupta	South Africa1	0.72	Male	1	42.5
Gupta	South Africa1	0.71	Male	1	32.8
Gupta	South Africa1	0.71	Female	1	65
Gupta	South Africa1	0.71	Male	1	39.3
Gupta	South Africa1	0.69	Male	1	57.7
Gupta	South Africa1	0.71	Female	1	34.8
Gupta	South Africa1	0.7	Female	1	33.4
Gupta	South Africa1	0.74	Female	1	33.4
Gupta	South Africa1	0.25	Female	1	31.4
Gupta	South Africa1	0.72	Male	1	38.3
Gupta	South Africa1	0.71	Female	1	83
Gupta	South Africa1	0.71	Female	1	26.9
Gupta	South Africa1	0.74	Female	1	37.7
Gupta	South Africa1	0.73	Female	1	34.3
Gupta	South Africa1	0.71	Female	1	22.6
Gupta	South Africa1	0.72	Female	1	56.8
Gupta	South Africa1	0.7	Male	1	22.9
Gupta	South Africa1	0.73	Female	1	30.1
Gupta	South Africa1	0.71	Female	1	24.4
Gupta	South Africa1	0.71	Male	1	31.4
Gupta	South Africa1	0.71	Male	1	44.2
Gupta	South Africa1	0.73	Female	1	29.2
Gupta	South Africa1	0.74	Male	1	28
Gupta	South Africa1	0.75	Male	1	51
Gupta	South Africa1	0.71	Female	1	52.1
Gupta	South Africa1	0.71	Female	1	30
Gupta	South Africa1	0.71	Male	1	24.8
Gupta	South Africa1	0.72	Female	1	39
Gupta	South Africa1	0.74	Male	1	31.1
Gupta	South Africa1	0.71	Male	1	58.1
Gupta	South Africa1	0.71	Female	1	43.9
Gupta	South Africa1	0.71	Male	1	28
Gupta	South Africa1	0.73	Male	1	54.3
Gupta	South Africa1	0.71	Male	1	35.6
Gupta	South Africa1	0.71	Female	1	43.6
Gupta	South Africa1	0.78	Male	1	43.8
Gupta	South Africa1	0.73	Male	1	36.4
Gupta	South Africa1	0.71	Female	1	32.8
Gupta	South Africa1	0.71	Male	1	36.5
Gupta	South Africa1	0.48	Male	1	36.3
Gupta	South Africa1	0.48	Female	1	34.4
Gupta	South Africa1	0.75	Female	1	37.5
Gupta	South Africa1	0.49	Female	1	69.3
Gupta	South Africa1	0.48	Female	1	34.8
Gupta	South Africa1	0.71	Male	1	30.5
Gupta	South Africa1	0.49	Male	1	98.4
Gupta	South Africa1	0.48	Female	1	40.8
Gupta	South Africa1	0.5	Female	1	34.4
Gupta	South Africa1	0.48	Male	1	43.8
Gupta	South Africa1	0.48	Female	1	30.6
Gupta	South Africa1	0.49	Male	1	32.9
Gupta	South Africa1	0.48	Female	1	36.1
Gupta	South Africa1	0.49	Male	1	33.7
Gupta	South Africa1	0.48	Female	1	22
Gupta	South Africa1	0.48	Female	1	26.2
Gupta	South Africa1	0.49	Male	1	24.9
Gupta	South Africa1	0.25	Female	1	30.4
Gupta	South Africa1	0.48	Male	1	81
Gupta	South Africa1	0.48	Male	1	33.2
Gupta	South Africa1	0.48	Male	1	26.3
Gupta	South Africa1	0.59	Male	1	70.4
Gupta	South Africa1	0.49	Male	1	33.5
Gupta	South Africa1	0.26	Female	1	27
Gupta	South Africa1	0.77	Male	0	44.8
Gupta	South Africa1	0.24	Female	0	23
Gupta	South Africa1	0.78	Male	0	33
Gupta	South Africa1	0.77	Female	0	34.7
Gupta	South Africa1	0.72	Female	1	36.4
Gupta	South Africa1	0.49	Male	1	36.2
Gupta	South Africa1	0.54	Female	1	48.4
Gupta	South Africa1	0.48	Female	1	36.6
Gupta	South Africa1	0.26	Male	1	39
Gupta	South Africa1	0.33	Male	1	56.5
Gupta	South Africa1	0.21	Female	1	26.3
Gupta	South Africa1	0.12	Female	1	20.4
Gupta	South Africa1	0.27	Female	1	34.5
Gupta	South Africa1	0.24	Female	1	40.5
Gupta	South Africa1	0.32	Male	1	39.3
Gupta	South Africa1	0.73	Female	0	32.7
Gupta	South Africa1	0.76	Female	0	35.8
Gupta	South Africa1	0.27	Male	1	15.6
Gupta	South Africa1	0.55	Male	1	38.9
Gupta	South Africa1	0.56	Male	1	41.2
Gupta	South Africa1	0.55	Female	1	39.1
Gupta	South Africa1	0.28	Female	1	20.9
Gupta	South Africa1	0.3	Male	1	31.3
Gupta	South Africa1	0.28	Male	1	46.9
Gupta	South Africa1	0.5	Male	1	50
Gupta	South Africa1	0.48	Female	1	52.5
Gupta	South Africa1	0.54	Male	1	59.1
Gupta	South Africa1	0.27	Female	1	26
Gupta	South Africa1	0.53	Male	1	64
Gupta	South Africa1	0.54	Female	1	64
Gupta	South Africa1	0.5	Female	1	59
Gupta	South Africa1	0.56	Male	1	52
Gupta	South Africa1	0.33	Male	1	51.9
Gupta	South Africa1	0.48	Female	1	32
Gupta	South Africa1	0.26	Male	1	29.4
Gupta	South Africa1	0.3	Female	1	26.1
Gupta	South Africa1	0.51	Male	1	31
Gupta	South Africa1	0.52	Female	1	26.8
Gupta	South Africa1	0.78	Female	1	33.5
Gupta	South Africa1	0.51	Female	1	35.6
Gupta	South Africa1	0.49	Male	1	37.8
Gupta	South Africa1	0.55	Female	1	44.7
Gupta	South Africa1	0.54	Male	1	41.2
Gupta	South Africa1	0.48	Male	1	36.1
Gupta	South Africa1	0.49	Female	1	46.8
Gupta	South Africa1	0.32	Female	1	29
Gupta	South Africa1	0.32	Male	1	43.2
Gupta	South Africa1	0.32	Female	1	20.5
Gupta	South Africa1	0.5	Female	1	22.4
Gupta	South Africa1	0.54	Male	1	22.5
Mave	India1	25	Female	1	6.5
Mave	India1	23	Female	1	15
Mave	India1	20	Female	1	16
Mave	India1	20	Female	1	7.5
Mave	India1	25	Female	1	14
Mave	India1	20	Female	1	25
Mave	India1	25	Female	1	20
Mave	India1	20	Female	1	15.5
Mave	India1	21	Female	1	15
Mave	India1	23	Female	1	19
Mave	India1	31	Female	1	4
Mave	India1	23	Female	1	22
Mave	India1	24	Female	1	18
Mave	India1	25	Female	1	12
Mave	India1	29	Female	1	16
Mave	India1	23	Female	1	20
Mave	India1	22	Female	1	15
Mave	India1	23	Female	1	26
Mave	India1	21	Female	1	19
Mave	India1	25	Female	1	14
Mave	India1	20	Female	1	19
Mave	India1	30	Female	1	17
Mave	India1	29	Female	1	15.5
Mave	India1	19	Female	1	15.5
Mave	India1	25	Female	1	14
Mave	India1	24	Female	1	18
Mave	India1	27	Female	1	15
Mave	India1	25	Female	1	19
Mave	India1	23	Female	1	18
Mave	India1	23	Female	1	17.5
Mave	India1	30	Female	1	11
Mave	India1	22	Female	1	29
Mave	India1	27	Female	1	16
Mave	India1	22	Female	1	19
Mave	India1	23	Female	1	14
Mave	India1	25	Female	1	28
Mave	India1	22	Female	1	9.5
Mave	India1	23	Female	1	9
Mave	India1	21	Female	1	17
Mave	India1	19	Female	1	15
Mave	India1	23	Female	1	9
Mave	India1	20	Female	1	5.5
Mave	India1	20	Female	1	8.5
Mave	India1	26	Female	1	9
Mave	India1	20	Female	1	18
Mave	India1	22	Female	1	4
Mave	India1	25	Female	1	19
Mave	India1	28	Female	1	30
Mave	India1	29	Female	1	26
Mave	India1	25	Female	1	35
Mave	India1	21	Female	1	24
Mave	India1	21	Female	1	24
Mave	India1	22	Female	1	18
Mave	India1	32	Female	1	23
Mave	India1	25	Female	1	20
Mave	India1	19	Female	1	20
Mave	India1	21	Female	1	14
Mave	India1	23	Female	1	7.5
Mave	India1	20	Female	1	11
Mave	India1	25	Female	1	7
Mave	India1	27	Female	1	6
Mave	India1	28	Female	1	26
Mave	India1	28	Female	1	8.5
Mave	India1	19	Female	1	10
Mave	India1	25	Female	1	4
Mave	India1	23	Female	1	10
Mave	India1	26	Female	1	6
Mave	India1	30	Female	1	18
Mave	India1	21	Female	1	6
Mave	India1	27	Female	1	24
Mave	India1	20	Female	1	16
Mave	India1	27	Female	1	14
Mave	India1	24	Female	1	5.5
Mave	India1	25	Female	1	28
Mave	India1	22	Female	1	9.5
Mave	India1	23	Female	1	12
Mave	India1	18	Female	1	12
Mave	India1	25	Female	1	20
Mave	India1	30	Female	1	7.8
Mave	India1	25	Female	1	18
Mave	India1	23	Female	1	9.5
Mave	India1	20	Female	1	19.5
Mave	India1	25	Female	1	12
Mave	India1	30	Female	1	15
Mave	India1	22	Female	1	17.5
Mave	India1	26	Female	1	20
Mave	India1	21	Female	1	14
Mave	India1	24	Female	1	10
Mave	India1	27	Female	1	7.5
Mave	India1	20	Female	1	18
Mave	India1	24	Female	1	18
Mave	India1	25	Female	1	35
Mave	India1	25	Female	1	16
Mave	India1	21	Female	1	23
Mave	India1	27	Female	1	8.5
Mave	India1	22	Female	1	16.5
Mave	India1	22	Female	1	6.5
Mave	India1	21	Female	1	8.5
Mave	India1	28	Female	1	17.5
Mave	India1	18	Female	1	15
Mave	India1	26	Female	1	22
Mave	India1	30	Female	1	19
Mave	India1	30	Female	1	15
Mave	India1	21	Female	1	18
Mave	India1	21	Female	1	17
Mave	India1	24	Female	1	4
Mave	India1	26	Female	1	19
Mave	India1	28	Female	1	30
Mave	India1	22	Female	1	19
Mave	India1	25	Female	1	9
Mave	India1	20	Female	1	8.5
Mave	India1	20	Female	1	9.5
Mave	India1	23	Female	1	17
Mave	India1	23	Female	1	17
Mave	India1	22	Female	1	10
Mave	India1	20	Female	1	10
Mave	India1	19	Female	1	12
Mave	India1	25	Female	1	17
Mave	India1	23	Female	1	16
Mave	India1	21	Female	1	7.5
Owolabi	Gambia	23	MALE	0	51.955	0
Owolabi	Gambia	17	MALE	0	39.992	1
Owolabi	Gambia	32	MALE	0	23.252	1
Owolabi	Gambia	42	FEMALE	0	32.925	1
Owolabi	Gambia	42	FEMALE	0	19.722	0
Owolabi	Gambia	23	FEMALE	0	28.467	1
Owolabi	Gambia	48	MALE	0	18.039	1
Owolabi	Gambia	23	FEMALE	0	61.745	1
Owolabi	Gambia	29	MALE	0	75.243	0
Owolabi	Gambia	22	MALE	0	43.339	0
Owolabi	Gambia	38	MALE	0	25.762	1
Owolabi	Gambia	42	MALE	0	24.106	1
Owolabi	Gambia	29	MALE	0	66.146	1
Owolabi	Gambia	40	FEMALE	0	13.99	2
Owolabi	Gambia	62	MALE	0	23.629	2
Owolabi	Gambia	65	MALE	0	20.161	0
Owolabi	Gambia	60	FEMALE	0	15.646	0
Owolabi	Gambia	22	FEMALE	0	30.009	1
Owolabi	Gambia	67	MALE	0	36.988	0
Owolabi	Gambia	20	MALE	0	40.161	1
Owolabi	Gambia	23	MALE	0	45.107	1
Owolabi	Gambia	34	FEMALE	0	27.893	1
Owolabi	Gambia	19	MALE	0	41.616	1
Owolabi	Gambia	31	MALE	0	28.826	1
Owolabi	Gambia	22	MALE	0	33.36	0
Owolabi	Gambia	27	MALE	0	23.501	1
Owolabi	Gambia	23	FEMALE	0	18.463	1
Owolabi	Gambia	23	MALE	0	17.684	1
Owolabi	Gambia	19	FEMALE	0	16.95	0
Owolabi	Gambia	49	FEMALE	0	8.61	0
Owolabi	Gambia	40	MALE	0	15.595	0
Owolabi	Gambia	66	MALE	0	26.464	1
Owolabi	Gambia	29	FEMALE	0	18.291	0
Owolabi	Gambia	40	MALE	0	17.875	1
Owolabi	Gambia	30	FEMALE	0	19.179	1
Owolabi	Gambia	20	MALE	0	17.03	0
Owolabi	Gambia	39	MALE	0	10.756	0
Owolabi	Gambia	23	MALE	0	9.235
Owolabi	Gambia	27	MALE	0	26.887
Owolabi	Gambia	23	MALE	0	15.469	0
Owolabi	Gambia	38	MALE	0	15.021
Owolabi	Gambia	24	FEMALE	0	17.1	1
Owolabi	Gambia	21	MALE	0	18.912	0
Owolabi	Gambia	34	MALE	0	14.199	1
Owolabi	Gambia	37	MALE	0	15.33	1
Owolabi	Gambia	53	FEMALE	0	24.1
Owolabi	Gambia	23	MALE	0	11.925	1
Owolabi	Gambia	32	MALE	0	28.269	1
Owolabi	Gambia	22	FEMALE	0	15.212	1
Owolabi	Gambia	18	MALE	0	17.578	0
Owolabi	Gambia	68	MALE	0	14.023	0
Owolabi	Gambia	29	MALE	0	14.524	1
Owolabi	Gambia	24	MALE	0	18.798	1
Owolabi	Gambia	24	MALE	0	25.059	1
Owolabi	Gambia	15	FEMALE	0	30.28	1
Owolabi	Gambia	44	FEMALE	0	18.245	0
Owolabi	Gambia	19	MALE	0	27.807	0
Owolabi	Gambia	33	MALE	0	11.272	0
Owolabi	Gambia	29	FEMALE	0	23.456	0
Owolabi	Gambia	30	MALE	0	15.562	0
Owolabi	Gambia	23	MALE	0	23.881	1
Owolabi	Gambia	18	FEMALE	0	21.644	1
Owolabi	Gambia	24	MALE	0	10.603	1
Owolabi	Gambia	22	FEMALE	0	24.862	0
Owolabi	Gambia	26	MALE	0	30.28	0
Owolabi	Gambia	37	MALE	0	22.512	1
Owolabi	Gambia	23	FEMALE	0	53.217	1
Owolabi	Gambia	69	MALE	0	18.245	0
Owolabi	Gambia	44	MALE	0	21.69	1
Owolabi	Gambia	22	MALE	0	23.881	0
Owolabi	Gambia	25	FEMALE	0	27.807	0
Owolabi	Gambia	30	FEMALE	0	11.272	0
Owolabi	Gambia	22	MALE	0	20.178	1
Owolabi	Gambia	37	MALE	0	41.764	1
Owolabi	Gambia	27	MALE	0	26.969	1
Owolabi	Gambia	27	MALE	0	44.379	1
Owolabi	Gambia	26	MALE	0	44.872	1
Owolabi	Gambia	27	MALE	0	40.744	1
Owolabi	Gambia	33	MALE	0	31.473	0
Owolabi	Gambia	17	MALE	0	28.392	1
Owolabi	Gambia	24	MALE	0	25.671	0
Owolabi	Gambia	28	FEMALE	0	27.149	0
Owolabi	Gambia	61	MALE	0	39.711	1
Owolabi	Gambia	33	FEMALE	0	19.133	2
Owolabi	Gambia	19	FEMALE	0	24.758	0
Owolabi	Gambia	23	FEMALE	0	15.383	2
Owolabi	Gambia	22	FEMALE	0	6.287	0
Owolabi	Gambia	20	FEMALE	0	10.037	0
Owolabi	Gambia	16	FEMALE	0	5.724	0
Owolabi	Gambia	18	FEMALE	0	11.696	0
Owolabi	Gambia	24	FEMALE	0	11.977	0
Owolabi	Gambia	23	FEMALE	0	18.19	0
Owolabi	Gambia	30	MALE	0	12.187	0
Owolabi	Gambia	21	MALE	0	14.958	0
Owolabi	Gambia	19	MALE	0	12.755	0
Owolabi	Gambia	26	MALE	0	14.882	0
Owolabi	Gambia	25	MALE	0	9.937	0
Owolabi	Gambia	25	MALE	0	19.819	2
Owolabi	Gambia	20	FEMALE	0	11.558	2
Owolabi	Gambia	40	FEMALE	0	17.194	0
Owolabi	Gambia	36	FEMALE	0	16.638	0
[truncated: 1,674 more rows]
